# Supplementary material for: A Microcosm Experiment Reveals the Temperature-Sensitive Release of Mucochytrium quahogii (=QPX) from Hard Clams and Pallial Fluid as a Stable QPX Reservoir
Source: Microorganisms. 2024 Jan 24;12(2):241. doi: 10.3390/microorganisms12020241 (PMC10892119; doi:10.3390/microorganisms12020241)
Supplement: Supplementary file 1 [file microorganisms-12-00241-s001.zip]

Archive with 3 entries (3 files):
- microorganisms-2775856-supplementary tables.docx
- Suppl_File_S1_QPX_Microcosm_sequences_alignment.fas
- Suppl_File_S2_QPX_Microcosm_sequences_alignment_key.xlsx
