# Supplementary material for: A Microcosm Experiment Reveals the Temperature-Sensitive Release of Mucochytrium quahogii (=QPX) from Hard Clams and Pallial Fluid as a Stable QPX Reservoir
Source: Microorganisms. 2024 Jan 24;12(2):241. doi: 10.3390/microorganisms12020241 (PMC10892119; doi:10.3390/microorganisms12020241)
Supplement: Supplementary file 1 [file microorganisms-12-00241-s001.zip › Suppl_File_S1_QPX_Microcosm_sequences_alignment.fas]

>AB022103.1 Aplanochytrium kerguelense gene for 18S rRNA  
CCGACTAGGGATT--GGCGGAC-GTTGTTTAA-TTGACT--CCGCCAGCACCTCATGAGA
AA-TCAAA-GTCTTT-GGGTTCCGGGGGGAG-TATGGTCGCA-AGGCTGAAACTTAAAGG
AATTG-ACGGAAGGGCACCACCAGGAGT-GGG---CTGCG-GCTTAATTTGACTCAACAC
GGGAAAACT-TACCAGGTCCAGACATAGT-AAGGATTGACAGATTGAGAGCTCTTTCTTG
ATTCTATGGGTGGTGGTGCATGGCCGTTCTTAGTTGGTGGAGTGATTTGTCTGGTTAATT
CCGTT-AACGAACGAGACCTCAGCCTGCTAAATAGTGTG-CGTATTCGAAAGA-ATG-CG
TTC--GACTTCTTAGAGGGACATTTCGGTTTT-ACC-
>AB022110.1 Thraustochytrium aureum gene for 18S rRNA  
CCGACTTGCGATT--GTCCGGCGTCGCTTTT--AGATGACCTGGGCAGCAGCACATGAGA
AA-TCAAA-GTCTTT-GGGTTCCGGGGGGAG-TATGGTCGCAAG-GCTGAAACTTAAAGG
AATTG-ACGGAAGGGCACCACCAGGAGT-GGAGC-CTGCG-GCTTAATTTGACTCAACAC
GGGAAAACT-TACCAGGTCCGGACATAGG-AAGGATTGACAGATTGAGAGCTCTTTCTTG
ATTCTATGGGTGGTGGTGCATGGCCGTTCTTAGTTGGTGGAGTGATTTGTCTGGTTAATT
CCGTT-AACGAACGAGACCACAGCCTACTAAATAGTGGC-CGTTATGGCGACATAG----
CGGTGAACTTCTTAGAGGGACATTTCGGGTAT-ACC-
>AB022113.1 Thraustochytrium pachydermum gene for 18S rRNA  
CCGACTTGCGATT--GTTTAATGGTGTTTTT---TGGCCA-TAAACAGCAGCACATGAGA
AA-TCA-AAGTCTTT-GGGTTCCGGGGGGAG-TATGGTCGCAAG-GCTGAAACTTAAAGG
AATTG-ACGGAAGGGCACCACCAGGAGT-GGAGC-CTGCG--CTTAATTTGACTCAACAC
GGGAAAACT-TACC--GTCCAGACATGAG-AAGGATTGACAGATTGAGAGCTCTTTCTTG
ATTTTATGGGTGGTGGTGCATGGCCGTTCTTAGTTGGTGGAGTGATTTGTCTGGTTAATT
CCGTT-AACGAACGAGACCTCAGCCTACTAAATAGTAAT--ATTTTAAGCAATTAAGGTA
--TA-GACTTCTTAGAGGGACATTTCGGGTTT-ACC-
>AB022116.1 Ulkenia visurgensis gene for 18S rRNA  
------------------------------------------GGGCAGCAGCACATGAGA
AA-TCAAA-GTCTTT-GGGTTCCGGGGGGAG-TATGGTCGCAAG-GCTGAAACTTAAAGG
AATTG-ACGGAAGGGCACCACCAGGAGT-GGAGC-CTGCG-GCTTAATTTGACTCAACAC
GGGAAAACT-TACCAGGTCCAGACATAGG-AAGGATTGACAGATTGAGAGCTCTTTCTTG
ATTCTATGGGTGGTGGTGCATGGCCGTTCTTAGTTGGTGGAGTGATTTGTCTGGTTAATT
CCGTT-AACGAACGAGACCACAGCCTACTAAATAGTACG-TGCTATGGTGACATAGTG-G
CGAG--ACTTCTTAGAGGGACATTTCGGTTTT-ACC-
>AB073307.1 Thraustochytriidae sp. M4-103 gene for 18S ribosomal RNA, partial sequence  
-----------------------------------------------------CATGAGA
A--TCAAA-GTCTTT-GGGTTCCGGGGGGAG-TATGGTCGCAAG-ATTGAAACTTAAAGG
AATTG-ACGGAAGGGCACCACCAGGAGT-GGAGC-CTGCG-GCTTAATTTGACTCAACAC
GGGAAAACT-TACCAGGTCCAGACATAGG-AAGGATTGACAGATTGATAGCTCTTTCTTG
ATTCTATGGGTGGTGGTGCATGGCCGTTCTTAGTTGGTGGAGTGATTTGTCTGGTTAATT
CCGTT-AACGAA------------------------------------------------
-------------------------------------
>AB290575.1 Oblongichytrium sp. SEK 347 gene for 18S ribosomal RNA, partial sequence  
CCGACTAGGGATT--GGCGATC-GTTAT-TTATACGACCT-C-GTCAGCACCTTATGAGA
AA-TCAAA-GTCTTT-GGGTTCCGGGGGGAG-TATGGTCGCAAG-GCTGAAACTTAAAGG
AATTG-ACGGAAGGGCACCACCAGGAGT-GGAGC-CTGCG-GCTTAATTTGACTCAACAC
GGGAAAACT-TACCAGGTCCGGACATAGT-AAGGATTGACAGATTGAGAGCTCTTTCTTG
ATTCTATGGGTGGTGGTGCATGGCCGTTCTTAGTTGGTGGAGTGATTTGTCTGGTTAATT
CCGTT-AACGAACGAGACCTCAGCCTGCTAAATAGTATG-CGTTTTCTCACGA--AAGCG
TAA--GACTTCTTAGA---------------------
>AB290577.1 Schizochytrium sp. SEK 345 gene for 18S ribosomal RNA, partial sequence  
CCGACTCGCGATC--GTCTCTCGGCTCT-----TGAAGCGGGAGGCGGCAGCGCATGAGA
AA-TCAAA-GTCTTT-GGGTTCCGGGGGGAG-TATGGTCGCAAG-GCTGAAACTTAAAGG
AATTG-ACGGAAGGGCACCACCAGGAGT-GGAGC-CTGCG-GCTTAATTTGACTCAACAC
GGGGAAACT-TACCAGGTCCAGACATAGG-AAGGATTGACAGATTGAGAGCTCTTTCTTG
ATTCTATGGGTGGTGGTGCATGGCCGTTCTTAGTTGGTGGAGTGATTTGTCTGGTTGATT
CCGTT-AACGAACGAGACCACAGCCTACTAAATAGAGTG-CGTTGTGGCGACACAGTG-A
CA---TTCTTCTTAKAGGGACACTTTGGGTTT-ACC-
>AB810940.1 Aurantiochytrium limacinum gene for 18S rRNA, partial sequence, strain: NIBH SR21, clone: 3  
CCGACTTGCGATT--GTTGGGTGCT-TTTTT--AATGGGCCTCAGCAGCAGCACATGAGA
AA-TCAAA-GTCTTT-GGGTTCCGGGGGGAG-TATGGTCGCAAG-GCTGAAACTTAAAGG
AATTG-ACGGAAGGGCACCACCAGGAGT-GGAGC-CTGCG-GCTTAATTTGACTCAACAC
GGGAAAACT-TACCAGGTCCAGACATAGG-TAGGATTGACAGATTGAGAGCTCTTTCATG
ATTCTATGGGTGGTGGTGCATGGCCGTTCTTAGTTGGTGGAGTGATTTGTCTGGTTAATT
CCGTT-AACGAACGAGACCTCGGCCTACTAAATAGTGCG-TGGTATGGCAACATAGTACG
TTTTTAACTTCTTAGAGGGACATGTCCGGTTT-ACG-
>AB973505.1 Botryochytrium sp. SEK 597 gene for 18S ribosomal RNA, partial sequence  
CCGACTTGCGATT--GTCTCTTTATCTTA----TGCAGAGGGAGGCAGCAGCACATGAGA
AA-TCAAA-GTCTTT-GGGTTCCGGGGGGAG-TATGGTCGCAAG-GCTGAAACTTAAAGG
AATTG-ACGGAAGGGCACCACCAGGAGT-GGAGC-CTGCG-GCTTAATTTGACTCAACAC
GGGGAAACT-TACCAGGTCCGGACATAGG-AAGGATTGACAGATTGAGAGCTCTTTCTTG
ATTCTATGGGTGGTGGTGCATGGCCGTTCTTAGTTGGTGGAGTGATTTGTCTGGTTAATT
CCGTT-AACGAACGAGACCACAGCCTACTAAATAGCGTT-GTGAATGGTGACATT-CA-T
GATG-AGCTTCTTAGAGGGACATTTCGGGTTT-ACC-
>AB973510.1 Schizochytrium sp. SEK 579 gene for 18S ribosomal RNA, partial sequence  
CCGACTCGCGATC--GTTTCCCGGCTCT-----TGAAGCGGGAGGCGGCAGCGCATGAGA
AA-TCAAA-GTCTTT-GGGTTCCGGGGGGAG-TATGGTCGCAAG-GCTGAAACTTAAAGG
AATTG-ACGGAAGGGCACCACCAGGAGT-GGAGC-CTGCG-GCTTAATTTGACTCAACAC
GGGGAAACT-TACCAGGTCCAGACATAGG-AAGGATTGACAGATTGAGAGCTCTTTCTTG
ATTCTATGGGTGGTGGTGCATGGCCGTTCTTAGTTGGTGGAGTGATTTGTCTGGTTGATT
CCGTT-AACGAACGAGACCACAGCCTACTAAATAGTGCG-CGTTGTGGCGACACA-----
-------------------------------------
>AB973526.1 Thraustochytrium aff. striatum SEK 686 gene for 18S ribosomal RNA, partial sequence  
CCGACTTGCGATC--GTCCGATGGCCGT-----AGTGGCCTTGGGCGGCAGCACATGAGA
AA-TCAAA-GTCTTT-GGGTTCCGGGGGGAG-TATGGTCGCAAG-GCTGAAACTTAAAGG
AATTG-ACGGAAGGGCACCACCAGGAGT-GGAGC-CTGCG-GCTTAATTTGACTCAACAC
GGGAAAACT-TACCAGGTCCAGACATAGG-AAGGATTGACAGATTGAGAGCTCTTTCTTG
ATTCTATGGGTGGTGGTGCATGGCCGTTCTTAGTTGGTGGAGTGATTTGTCTGGTTAATT
CCGTT-AACGAACGAGACCACAGCCTACTAAATAGGTGC-CCGTATGGCGACATACGG-T
TTTGTAGCTTCTTAGAGGGACATTTCGGGTTT-ACC-
>AB973528.1 Ulkenia sp. SEK 615 gene for 18S ribosomal RNA, partial sequence  
CCGACTTGCGATT--GTCCGATGTTTTTTTTTGAATAGACTTGGGCAGCAGCACATGAGA
AA-TCAAA-GTCTTT-GGGTTCCGGGGGGAG-TATGGTCGCAAG-GCTGAAACTTAAAGG
AATTG-ACGGAAGGGCACCACCAGGAGT-GGAGC-CTGCG-GCTTAATTTGACTCAACAC
GGGAAAACT-TACCAGGTCCAGACATAGG-AAGGATTGACAGATTGAGAGCTCTTTCTTG
ATTCTATGGGTGGTGGTGCATGGCCGTTCTTAGTTGGTGGAGTGATTTGTCTGGTTAATT
CCGTT-AACGAACGAGACCACAGCCTACTAAATAGTACG-TGCTATGGTGACATAGTG-G
CGAG--ACTTCTTAGAGGGACATTTCGGTTTT-ACC-
>AB973534.1 Oblongichytrium sp. SEK 709 gene for 18S ribosomal RNA, partial sequence  
CCGACTAGGGATT--GGTGGAC-GTTAT-TTGAACGACTT-C-ATCAGCACCTTATGAGA
AA-TCAAA-GTCTTT-GGGTTCCGGGGGGAG-TATGGTCGCAAG-GCTGAAACTTAAAGG
AATTG-ACGGAAGGGCACCACCAGGAGT-GGAGC-CTGCG-GCTTAATTTGACTCAACAC
GGGAAAACT-TACCAGGTCCGGACATAGT-AAGGATTGACAGATTGAGAGCTCTTTCTTG
ATTCTATGGGTGGTGGTGCATGGCCGTTCTTAGTTGGTGGAGTGATTTGTCTGGTTAATT
CCGTT-AACGAACGAGACCTCAGCCTGCTAAATAGTATG-CGCTTTCTTGCGA--AAGCG
TAA--GACTTCTTAGA---------------------
>AB973537.1 Oblongichytrium sp. SEK 712 gene for 18S ribosomal RNA, partial sequence  
---------------------------------------------CAGCACCTTATGAGA
AA-TCAAA-GTCTTT-GGGTTCCGGGGGGAG-TATGGTCGCAAG-GCTGAAACTTAAAGG
AATTG-ACGGAAGGGCACCACCAGGAGT-GGAGC-CTGCG-GCTTAATTTGACTCAACAC
GGGGAAACT-TACCAGGTCCAGACATAGT-AAGGATTGACAGATTGAGAGCTCTTTCTTG
ATTCTATGGGTGGTGGTGCATGGCCGTTCTTAGTTGGTGGAGTGATTTGTCTGGTTAATT
CCGTT-AACGAACGAGACCTCAGCCTGCTAAATAGTATG-CCTTTTCTCACGA--AAGGG
TACT-GACTTCTTAGAGGGACATTTCGGTTTT-ACC-
>AB973538.1 Oblongichytrium sp. SEK 713 gene for 18S ribosomal RNA, partial sequence  
CCGACTAGGGATT--GGTGGAC-GTTAT-TTGAACGACTT-C-ATCAGCACCTTATGAGA
AA-TCAAA-GTCTTT-GGGTTCCGGGGGGAG-TATGGTCGCAAG-GCTGAAACTTAAAGG
AATTG-ACGGAAGGGCACCACCAGGAGT-GGAGC-CTGCG-GCTTAATTTGACTCAACAC
GGGGAAACT-TACCAGGTCCAGACATAGT-AAGGATTGACAGATTGAGAGCTCTTTCTTG
ATTCTATGGGTGGTGGTGCATGGCCGTTCTTAGTTGGTGGAGTGATTTGTCTGGTTAATT
CCGTT-AACGAACGAGACCTCAGCCTGCTAAATAGTATG-CCTTTTCTCACGA--AAGGG
TACT-GACTTCTTAGAGGGACATTTCGGTTTT-ACC-
>AB973539.1 Oblongichytrium sp. SEK 599 gene for 18S ribosomal RNA, partial sequence  
-----------------------------------GACTC-C-GTTAGCACCTTATGAGA
AA-TCAAA-GTCTTT-GGGTTCCGGGGGGAG-TATGGTCGCAAG-GCTGAAACTTAAAGG
AATTG-ACGGAAGGGCACCACCAGGAGT-GGAGC-CTGCG-GCTTAATTTGACTCAACAC
GGGAAAACT-TACCAGGTCCGGACATAGT-AAGGATTGACAGATTGAGAGCTCTTTCTTG
ATTCTATGGGTGGTGGTGCATGGCCGTTCTTAGTTGGTGGAGTGATTTGTCTGGTTAATT
CCGTT-AACGAACGAGACCTCAGCCTGCTAAATAGTATG-CGTTTTCTCACGA--AAGCG
TAA--GACTTCTTAGA---------------------
>AB973540.1 Oblongichytrium sp. SEK 714 gene for 18S ribosomal RNA, partial sequence  
-------------------------------TTATGACTC-C-GTTAGCACCTTATGAGA
AA-TCAAA-GTCTTT-GGGTTCCGGGGGGAG-TATGGTCGCAAG-GCTGAAACTTAAAGG
AATTG-ACGGAAGGGCACCACCAGGAGT-GGAGC-CTGCG-GCTTAATTTGACTCAACAC
GGGGAAACT-TACCAGGTCCGGACATAGT-AAGGATTGACAGATTGAGAGCTCTTTCTTG
ATTCTATGGGTGGTGGTGCATGGCCGTTCTTAGTTGGTGGAGTGATTTGTCTGGTTAATT
CCGTT-AACGAACGAGACCTCAGCCTGCTAAATAGTATG-CGTTTTCTCACGA--AAGCG
TAA--GACTTCTTAGA---------------------
>AB973541.1 Oblongichytrium sp. SEK 715 gene for 18S ribosomal RNA, partial sequence  
-------------------------------TTATGACTC-C-GTTAGCACCTTATGAGA
AA-TCAAA-GTCTTT-GGGTTCCGGGGGGAG-TATGGTCGCAAG-GCTGAAACTTAAAGG
AATTG-ACGGAAGGGCACCACCAGGAGT-GGAGC-CTGCG-GCTTAATTTGACTCAACAC
GGGAAAACT-TACCAGGTCCGGACATAGT-AAGGATTGACAGATTGAGAGCTCTTTCTTG
ATTCTATGGGTGGTGGTGCATGGCCGTTCTTAGTTGGTGGAGTGATTTGTCTGGTTAATT
CCGTT-AACGAACGAGACCTCAGCCTGCTAAATAGTATG-CGCTTTCTCACGA--AAGCG
TAA--GACTTCTTAGA---------------------
>AB973542.1 Oblongichytrium sp. SEK 716 gene for 18S ribosomal RNA, partial sequence  
CCGACTAGGGATT--GGCGATC-GTTAT-TTATACGACCT-C-GTCAGCACCTTATGAGA
AA-TCAAA-GTCTTT-GGGTTCCGGGGGGAG-TATGGTCGCAAG-GCTGAAACTTAAAGG
AATTG-ACGGAAGGGCACCACCAGGAGT-GGAGC-CTGCG-GCTTAATTTGACTCAACAC
GGGAAAACT-TACCAGGTCCGGACATAGT-AAGGATTGACAGATTGAGAGCTCTTTCTTG
ATTCTATGGGTGGTGGTGCATGGCCGTTCTTAGTTGGTGGAGTGATTTGTCTGGTTAATT
CCGTT-AACGAACGAGACCTCAGCCTGCTAAATAGTATG-CGTTTTCTCACGA--AAGCG
TAA--GACTTCTTAGAGGGACATTTCGGTTTT-ACC-
>AB973543.1 Aplanochytrium sp. SEK 603 gene for 18S ribosomal RNA, partial sequence  
CCGACTAGGGATT--GGCGGAC-GTTGTCTAT-ATGACT--CCGCCAGCACCTCATGAGA
AA-TCAAA-GTCTTT-GGGTTCCGGGGGGAG-TATGGTCGCA-AGGCTGAAACTTAAAGG
AATTG-ACGGAAGGGCACCACCAGGAGT-GGAGC-CTGCG-GCTTAATTTGACTCAACAC
GGGAAAACT-TACCAGGTCCAGACATAGT-AAGGATTGACAGATTGAGAGCTCTTTCTTG
ATTCTATGGGTGGTGGTGCATGGCCGTTCTTAGTTGGTGGAGTGATTTGTCTGGTTAATT
CCGTT-AACGAACGAGACCTCAGCCTGCTAAATAGTGTG-CATATTCGAAAGA-ATG-TG
TTC--GACTTCTTAGAGGGACATTTCGGTTTT-ACC-
>AB973544.1 Aplanochytrium sp. SEK 717 gene for 18S ribosomal RNA, partial sequence  
CCGACTAGGGAT--TGGCGGAC-GTTGTCTAT-ATGACT--TCGCCAGCACCTCATGAGA
AA-TCAAA-GTCTTT-GGGTTCCGGGGGGAG-TATGGTCGCA-AGGCTGAAACTTAAAGG
AATTG-ACGGAAGGGCACCACCAGGAGT-GGAGC-CTGCG-GCTTAATTTGACTCAACAC
GGGAAAACT-TACCAGGTCCAGACATAGT-AAGGATTGACAGATTGAGAGCTCTTTCTTG
ATTCTATGGGTGGTGGTGCATGGCCGTTCTTAGTTGGTGGAGTGATTTGTCTGGTTAATT
CCGTT-AACGAACGAGACCTCAGCCTGCTAAATAGTGTG-CATATTCGAAAGA-ATG-TG
TTC--GACTTCTTAGAGGGACATTTCGGTTTT-ACC-
>AB973545.1 Thraustochytriidae sp. SEK 690 gene for 18S ribosomal RNA, partial sequence  
CCGACTTGCGATT--GTCCGATGTTTATTTT--A---GACGCGGGCAGCAGCACATGAGA
AA-TCAAA-GTCTTT-GGGTTCCGGGGGGAG-TATGGTCGCAAG-GCTGAAACTTAAAGG
AATTG-ACGGAAGGGCACCACCAGGAGT-GGAGC-CTGCG-GCTTAATTTGACTCAACAC
GGGAAAACT-TACCAGGTCCAGACATAGG-AAGGATTGACAGATTGAGAGCTCTTTCTTG
ATTCTATGGGTGGTGGTGCATGGCCGTTCTTAGTTGGTGGAGCGATTTGTCTGGTTAATT
CCGTT-AACGAACGAGACCACGGCCTACTAAATAGTACA-GGCTATGGCAACATAGT--G
TGAG--ACTTCTTAGAGGGACATTTCGGGTTT-ACC-
>AB973546.1 Thraustochytriidae sp. SEK 691 gene for 18S ribosomal RNA, partial sequence  
CCGACTTGCGATT--GTCCGATGTTTATTTT--A---GACGCGGGCAGCAGCACATGAGA
AA-TCAAA-GTCTTT-GGGTTCCGGGGGGAG-TATGGTCGCAAG-GCTGAAACTTAAAGG
AATTG-ACGGAAGGGCACCACCAGGAGT-GGAGC-CTGCG-GCTTAATTTGACTCAACAC
GGGAAAACT-TACCAGGTCCAGACATAGG-AAGGATTGACAGATTGAGAGCTCTTTCTTG
ATTCTATGGGTGGTGGTGCATGGCCGTTCTTAGTTGGTGGAGCGATTTGTCTGGTTAATT
CCGTT-AACGAACGAGACCACGGCCTACTAAATAGTACA-GGCTATGGCAACATAGT--G
TGAG--ACTTCTTAGAGGGACATTTCGGGTTT-ACC-
>AB973547.1 Thraustochytriidae sp. SEK 692 gene for 18S ribosomal RNA, partial sequence  
CCGACTTGCGATT--GTCCGATGTTTATTTT--A---GACGCGGGCAGCAGCACATGAGA
AA-TCAAA-GTCTTT-GGGTTCCGGGGGGAG-TATGGTCGCAAG-GCTGAAACTTAAAGG
AATTG-ACGGAAGGGCACCACCAGGAGT-GGAGC-CTGCG-GCTTAATTTGACTCAACAC
GGGAAAACT-TACCAGGTCCAGACATAGG-AAGGATTGACAGATTGAGAGCTCTTTCTTG
ATTCTATGGGTGGTGGTGCATGGCCGTTCTTAGTTGGTGGAGCGATTTGTCTGGTTAATT
CCGTT-AACGAACGAGACCACGGCCTACTAAATAGTACA-GGCTATGGCAACATAGT--G
TGAG--ACTTCTTAGAGGGACATTTCGGGTTT-ACC-
>AB973552.1 Thraustochytriidae sp. SEK 697 gene for 18S ribosomal RNA, partial sequence  
-----------------------------------------------------CATGAGA
AA-TCAAA-GTCTTT-GGGTTCCGGGGGGAG-TATGGTCGCAAG-ACTGAAACTTAAAGG
AATTG-ACGGAAGGGCACCACCAGGAGT-GGAGC-CTGCG-GCTTAATTTGACTCAACAC
GGGAAAACT-TACCAGGTCCAGACATAGG-AAGGATTGACAGATTGATAGCTCTTTCTTG
ATTCTATGGGTGGTGGTGCATGGCCGTTCTTAGTTGGTGGAGTGATTTGTCTGGTTAATT
CCGTT-AACGAA------------------------------------------------
-------------------------------------
>AF155209.1 Labyrinthulid quahog parasite QPX 18S small subunit ribosomal RNA gene, partial sequence  
CCGACTTGCGATT--GTCTGGTG-GTGTTTTT--TGGCCC-CAGGCAGCAGCACATGAGA
AA-TCAAA-GTCTTT-GGGTTCCGGGGGGAG-TATGGTCGCAAG-ACTGAAACTTAAAGG
AATTG-ACGGAAGGGCACCACCAGGAGT-GGAGC-CTGCG-GCTTAATTTGACTCAACAC
GGGGAAACT-TACCAGGTCCAGACATAGG-AAGGATTGACAGATTGAGAGCTCTTTCTTG
ATTCTATGGGTGGTGGTGCATGGCCGTTCTTAGTTGGTGGAGTGATTTGTCTGGTTAATT
CCGTT-AACGAACGAGACCTCAGCCTACTAAATAGTACT-GCTTTTCGCAA----GAAAG
GTAGAGACTTCTTAGAGGGACATTTCGGGTTT-ACC-
>AF261664.1 Labyrinthulid quahog parasite QPX small subunit ribosomal RNA gene, complete sequence  
CCGACTTGCGATT--GTCTGGTG-GTGTTTTT--TGGCCC-CAGGCAGCAGCACATGAGA
AA-TCAAA-GTCTTT-GGGTTCCGGGGGGAG-TATGGTCGCAAG-ATTGAAACTTAAAGG
AATTG-ACGGAAGGGCACCACCAGGAGT-GGAGC-CTGCG-GCTTAATTTGACTCAACAC
GGGGAAACT-TACCAGGTCCAGACATAGG-AAGGATTGACAGATTGAGAGCTCTTTCTTG
ATTCTATGGGTGGTGGTGCATGGCCGTTCTTAGTTGGTGGAGTGATTTGTCTGGTTAATT
CCGTT-AACGAACGAGACCTCAGCCTACTAAATAGTACT-GCTTTTCGCAA----GAAAG
GTAGAGACTTCTTAGAGGGACATTTCGGGTTT-ACC-
>AF474172.1 Thraustochytriidae sp. C9G small subunit ribosomal RNA gene, partial sequence  
CCGACTTGCGATT--GTTTGATGGTGTTTTTAATTTGCCA-CAAGCAGCAGCATATGAGA
AA-TCATAAGTCTTT-GGGTTCCGGGGGGAG-TATGGTCGCAAG-ATTGAAACTTAAAAG
AATTG-ACGGAAGGGCACCACCAGGAGT-GGAGC-CTGCG-GCTTAATTTGACTCAACAC
GGGAAAACT-TACCAGGTCCGGACATAAG-AAGGATTGACAGATTGAGAGCTCTTTCTTG
ATTTTATGGGTGGTGGTGCATGGCCGTTCTTAGTTGGTGGTTTGAATTGTCTGGTTAATT
CCGTT-AACGAACGAGACCTCGGCCTACTAAATAGTAAT--GCTTTGAGCAATCAAGGTA
GTTT-GACTTCTTAGAGGGACATTTCGGGTTT-ACC-
>AJ519935.1 Aplanochytrium stocchinoi partial 18S rRNA gene  
CCGACTAGGGATT--GGCGGAC-GTTGTCTAT-ATGACT--CCGCCAGCACCTCATGAGA
AA-TCAAA-GTCTTT-GGGTTCCGGGGGGAG-TATGGTCGCA-AGGCTGAAACTTAAAGG
AATTG-ACGGAAGGGCACCACCAGGAGT-GGAGC-CTGCG-GCTTAATTTGACTCAACAC
GGGAAAACT-TACCAGGTCCAGACATAGT-AAGGATTGACAGATTGAGAGCTCTTTCTTG
ATTCTATGGGTGGTGGTGCATGGCCGTTCTTAGTTGGTGGAGTGATTTGTCTGGTTAATT
CCGTT-AACGAACGAGACCTCAGCCTGCTAAATAGTGTG---------------------
-------------------------------------
>AY052644.1 Labyrinthulid quahog parasite QPX small subunit ribosomal RNA gene, partial sequence  
CCGACTTGCGATT--GTCTGGTG-GTGTTTTT--TGGCCC-CAGGCAGCAGCACATGAGA
AA-TCAAA-GTCTTT-GGGTTCCGGGGGGAG-TATGGTCGCAAG-ATTGAAACTTAAAGG
AATTG-ACGGAAGGGCACCACCAGGAGT-GGAGC-CTGCG-GCTTAATTTGACTCAACAC
GGGGAAACT-TACCAGGTCCAGACATAGG-AAGGATTGACAGATTGAGAGCTCTTTCTTG
ATTCTATGGGTGGTGGTGCATGGCCGTTCTTAGTTGGTGGAGTGATTTGTCTGGTTAATT
CCGTT-AACGAACGAGACCTCAGCCTACTAAATAGTACT-GCTTTTCGCAA----GAAAG
GTAGAGACTTCTTAGAGGGACATTTCGGGTTT-ACC-
>DQ367045.1 Aplanochytrium sp. Ts1 18S ribosomal RNA gene, partial sequence  
CCGACTAGGGAT--TGGCGGAC-GTTGTCTAT-ATGACT--TCGCCAGCACCTCATGAGA
AA-TCAAA-GTCTTT-GGGTTCCGGGGGGAG-TATGGTCGCA-AGGCTGAAACTTAAAGG
AATTG-ACGGAAGGGCACCACCAGGAGT-GGAGC-CTGCG-GCTTAATTTGACTCAACAC
GGGAAAACT-TACCAGGTCCAGACATAGT-AAGGATTGACAGATTGAGAGCTCTTTCTTG
ATTCTATGGGTGGTGGTGCATGGCCGTTCTTAGTTGGTGGAGTGATTTGTCTGGTTAATT
CCGTT-AACGAACGAGACCTCAGCCTGCTAAATAGTGTG-CATATTCGAAAGA-ATG-TG
TTC--GACTTCTTAGAGGGACATTTCGGTTTT-ACC-
>DQ641204.1 Labyrinthulid quahog parasite QPX isolate NY0313808CC1 small subunit ribosomal RNA gene, partial sequence  
CCGACTTGCGATT--GTCTGGTG-GTGTTTTT--TGGCCC-CAGGCAGCAGCACATGAGA
AA-TCAAA-GTCTTT-GGGTTCCGGGGGGAG-TATGGTCGCAAG-ATTGAAACTTAAAGG
AATTG-ACGGAAGGGCACCACCAGGAGT-GGAGC-CTGCG-GCTTAATTTGACTCAACAC
GGGGAAACT-TACCAGGTCCAGACATAGG-AAGGATTGACAGATTGAGAGCTCTTTCTTG
ATTCTATGGGTGGTGGTGCATGGCCGTTCTTAGTTGGTGGAGTGATTTGTCTGGTTAATT
CCGTT-AACGAACGAGACCTCAGCCTACTAAATAGTACT-GCTTTTCGCAA----GAAAG
GTAGAGACTTCTTAGAGGGACATTTCGGGTTT-ACC-
>DQ890378.1 Labyrinthulida sp. ex Mercenaria mercenaria isolate VA1423-28 18S ribosomal RNA gene, partial sequence  
--------------------GTG-GTGTTTTT--TGGCCC-CAGGCAGCAGCACACCTTT
AA-GCAAA-GTCTTT-GGGTTCCGGGGGGAG-TATGGTCCCTAG-ATTGAAACTTAAAGG
AATTG-ACGGAAGGGCACCACCAGGAGT-GGAGC-CTGCG-GCTTAATTTGACTCAACAC
GGGGAAACT-TACCAGGTCCAGACATAGG-AAGGATTGACAGATTGAGAGCTCTTTCTTG
ATTCTATGGGTGGTGGTGCATGGCCGTTCTTAGTTGGTGGAGTGATTTGTCTGGTTAATT
CCGTT-AACGAACGAGACCTCAGCCTACTAAATAGTACT-GCTTTTCGCAA----GAAAG
GTAGAGACTTCTTAGAGGGACATTTCGGGTTT-ACC-
>EU851174.1 Aplanochytrium sp. S1962 18S ribosomal RNA gene, partial sequence  
CCGACTAGGGAT--TGGCGGAC-GTTGTCTAT-ATGACT--TCGCCAGCACCTCATGAGA
AA-TCAAA-GTCTTT-GGGTTCCGGGGGGAG-TATGGTCGCA-AGGCTGAAACTTAAAGG
AATTG-ACGGAAGGGCACCACCAGGAGT-GGAGC-CTGCG-GCTTAATTTGACTCAACAC
GGGAAAACT-TACCATGTCCAGACATAGT-AAGGATTGACAGATTGAGAGCTCTTTCTTG
ATTCTATGGGTGGTGGTGCATGGCCGTTCTTAGTTGGTGGAGTGATTTGTCTGGTTAATT
CCGTT-AACGAACGAGACCTCAGCCTGCTAAATAGTGTG-CATATTCG------------
-------------------------------------
>FJ799794.1 Oblongichytrium sp. PBS05 18S ribosomal RNA gene, partial sequence  
CCGACTAGGGATT--GGCGGAC-GTTAT-TTGAACGACTT-C-GTCAGCACCTTATGAGA
AA-TCAAA-GTCTTT-GGGTTCCGGGGGGAG-TATGGTCGCAAG-GCTGAAACTTAAAGG
AATTG-ACGGAAGGGCACCACCAGGAGT-GGAGC-CTGCG-GCTTAATTTGACTCAACAC
GGGAAAACT-TACCAGGTCCAGACATAGT-AAGGATTGACAGATTGAGAGCTCTTTCTTG
ATTCTATGGGTGGTGGTGCATGGCCGTTCTTAGTTGGTGGAGTGATTTGTCTGGTTAATT
CCGTT-AACGAACGAGACCTCAGCCTGCTAAATAGTATG-CGCTTTCTCACGA--AAGCG
TAA--GACTTCTTAGAGGGACATTTCGGGTTT-TACC
>FJ799799.1 Aplanochytrium sp. PBS07 18S ribosomal RNA gene, partial sequence  
CCGACTAGGGAT---GGCGGAC-GTTGTCTAT-ATGACT--TCGCCAGCACCTCATGAGA
AA-TCAAA-GTCTTT-GGGTTCCGGGGGGAG-TATGGTCGCA-AGGCTGAAACTTAAAGG
AATTG-ACGGAAGGGCACCACCAGGAGT-GGAGC-CTGCG-GCTTAATTTGACTCAACAC
GGGAAAACT-TACCAGGTCCAGACATAGT-AAGGATTGACAGATTGAGAGCTCTTTCTTG
ATTCTATGGGTGGTGGTGCATGGCCGTTCTTAGTTGGTGGAGTGATTTGTCTGGTTAATT
CCGTT-AACGAACGAGACCTCAGCCTGCTAAATAGTGTG-CATATTCGAAAGA-ATG-TG
TTC--GACTTCTTAGAGGGACATTTCGGTTTT-ACC-
>FJ810216.1 Aplanochytrium sp. S1a 18S ribosomal RNA gene, partial sequence  
CCGACTAGGGATT--GGCTGACGTTT-TTTTT-ATGACTC-C-GCCAGCACCTCATGAGA
AA-TCAAA-GTCTTT-GGGTTCCGGGGGGAG-TATGGTCGCAAG-GCTGAAACTTAAAGG
AATTG-ACGGAAGGGCACCACCAGGAGT-GGAGC-CTGCG-GCTTAATTTGACTCAACAC
GGGAAAACT-TACCAGGTCCAGACATAGT-AAGGATTGACAGATTGAGAGCTCTTTCTTG
ATTCTATGGGTGGTGGTGCATGGCCGTTCTTAGTTGGTGGAGTGATTTGTCTGGTTAATT
CCGTT-AACGAACGAGACCTCAGCCTGCTAAATAGTGTG-CATATTCGAAAGA-ATG-TG
TTC--GACTTCTTAGAGGGACATTTCGGTTTT-ACC-
>FJ821480.1 Oblongichytrium sp. TN6 18S ribosomal RNA gene, partial sequence  
CCGACTAGGGATT--GGCGATC-GTTAT-TTATACGACCT-C-GTCAGCACCTTATGAGA
AA-TCAAA-GTCTTT-GGGTTCCGGGGGGAG-TATGGTCGCAAG-GCTGAAACTTAAAGG
AATTG-ACGGAAGGGCACCACCAGGAGT-GGAGC-CTGCG-GCTTAATTTGACTCAACAC
GGGAAAACT-TACCAGGTCCGGACATAGT-AAGGATTGACAGATTGAGAGCCCTTTCTTG
ATTCTATGGGTGGTGGTGCATGGCCGTTCTTAGTTGGTGGAGTGATTTGTCTGGTTAATT
CCGTT-AACGAACGAGACCTCAGCCTGCTAAATAGTATG-CGTTTTCTCACGA--AAGCG
TAA--GACTTCTTAGAGGGACATTTCGGTTTT-ACC-
>FJ821499.1 Thraustochytrium sp. HK5 18S ribosomal RNA gene, partial sequence  
CCGACTTGCGACT--GTCCGTCGTTTGTTTT----AAGACTCGGGCAGCAGCACATGAGA
AA-TCAAA-GTCTTT-GGGTTCCGGGGGGAG-TATGGTCGCAAG-GCTGAAACTTAAAGG
AATTG-ACGGAAGGGCACCACCAGGAGT-GGAGC-CTGCG-GCTTAATTTGACTCAACAC
GGGAAAACT-TACCAGGTCCGGACATAGG-AAGGATTGACAGATTGAGAGCTCTTTCTTG
ATTCTATGGGTGGTGGTGCATGGCCGTTCTTAGTTGGTGGAGTGATTTGTCTGGTTAATT
CCGTT-AACGAACGAGACCACAGCCTACTAAATAGTATGACTCTATGGTAACATAGG--T
TAAG--ACTTCTTAGAGGGACATTTCGGGTTT-ACC-
>FJ821500.1 Thraustochytrium sp. HK10 18S ribosomal RNA gene, partial sequence  
CCGACTTGCGATT--GTCCGTCGTTTGTTTT----AAGACTCGGGCAGCAGCACATGAGA
AA-TCAAA-GTCTTT-GGGTTCCGGGGGGAG-TATGGTCGCAAG-GCTGAAACTTAAAGG
AATTG-ACGGAAGGGCACCACCAGGAGT-GGAGC-CTGCG-GCTTAATTTGACTCAACAC
GGGAAAACT-TACCAGGTCCGGACATAGG-AAGGATTGACAGATTGAGAGCTCTTTCTTG
ATTCTATGGGTGGTGGTGCATGGCCGTTCTTAGTTGGTGGAGTGATTTGTCTGGTTAATT
CCGTT-AACGAACGAGACCACAGCCTACTAAATAGTATGACTCTATGGTAACATAGG--T
TAAG--ACTTCTTAGAGGGACATTTCGGGTTT-ACC-
>GQ354272.1 Oblongichytrium sp. PBS03 18S ribosomal RNA gene, partial sequence  
CCGACTAGGGATT--AGCGAAC-GTTAT-TTGTACGACCT-C-GTTAGCACCTTATGAGA
AA-TCAAA-GTCTTT-GGGTTCCGGGGGGAG-TATGGTCGCAAG-GCTGAAACTTAAAGG
AATTG-ACGGAAGGGCACCACCAGGAGT-GGAGC-CTGCG-GCTTAATTTGACTCAACAC
GGGAAAACT-TACCAGGTCCGGACATAGT-AAGGATTGACAGATTGAGAGCTCTTTCTTG
ATTCTATGGGTGGTGGTGCATGGCCGTTCTTAGTTGGTGGAGTGATTTGTCTGGTTAATT
CCGTT-AACGAACGAGACCTCAGCCTGCTAAATAGTATG-CGTTTTCTCACGA--AAGCG
TAA--GACTTCTTAGAGGGACATTTCGGTTTT-ACC-
>HM126528.1 Aurantiochytrium sp. KRS101 18S ribosomal RNA gene, partial sequence  
CCGACTTGCGATT--GTTGGGTGCT-TTATT--AATGGGCCTCAGCAGCAGCACATGAGA
AA-TCAAA-GTCTTT-GGGTTCCGGGGGGAG-TATGGTCGCAAG-GCTGAAACTTAAAGG
AATTG-ACGGAAGGGCACCACCAGGAGT-GGAGC-CTGCG-GCTTAATTTGACTCAACAC
GGGAAAACT-TACCAGGTCCAGACATAGG-TAGGATTGACAGATTGAGAGCTCTTTCATG
ATTCTATGGGTGGTGGTGCATGGCCGTTCTTAGTTGGTGGAGTGATTTGTCTGGTTAATT
CCGTT-AACGAACGAGACCTCGGCCTACTAAATAGTGCG-TGGTATGGCAACATAGTACG
TTTTTAACTTCTTAGAGGGACATGTCCGGTTT-ACG-
>HQ228948.1 Oblongichytrium sp. BAFCcult 3519 18S ribosomal RNA gene, partial sequence  
-------------------------------TTATGACTC-C-GTTAGCACCTTATGAGA
AA-TCAAA-GTCTTT-GGGTTCCGGGGGGAG-TATGGTCGCAAG-GCTGAAACTTAAAGG
AATTG-ACGGAAGGGCACCACCAGGAGT-GGAGC-CTGCG-GCTTAATTTGACTCAACAC
GGGAAAACT-TACCAGGTCCGGACATAGT-AAGGATTGACAGATTGAGAGCTCTTTCTTG
ATTCTATGGGTGGTGGTGCATGGCCGTTCTTAGTTGGTGGAGTGATTTGTCTGGTTAATT
CCGTT-AACGAACGAGACCTCAGCCTGCTAAATAGTATG-CGTTTTCTCACGA--AAGCG
TAA--GACTTCTTAGA---------------------
>HQ228958.1 Ulkenia aff. visurgensis BAFCcult 3529 18S ribosomal RNA gene, partial sequence  
CCGACTTGCGATT--GTCCGATGTTTTTTTC-ATATAGACTTGGGCAGCAGCACATGAGA
AA-TCAAA-GTCTTT-GGGTTCCGGGGGGAG-TATGGTCGCAAG-GCTGAAACTTAAAGG
AATTG-ACGGAAGGGCACCACCAGGAGT-GGAGC-CTGCG-GCTTAATTTGACTCAACAC
GGGAAAACT-TACCAGGTCCAGACATAGG-AAGGATTGACAGATTGAGAGCTCTTTCTTG
ATTCTATGGGTGGTGGTGCATGGCCGTTCTTAGTTGGTGGAGTGATTTGTCTGGTTAATT
CCGTT-AACGAACGAGACCACAGCCTACTAAATAGTACG-TGCTATGGCGACATAGTG-G
CGAG--ACTTCTTAGAGGGACATTTCGGTTTT-ACC-
>HQ228960.1 Ulkenia aff. visurgensis BAFCcult 3531 18S ribosomal RNA gene, partial sequence  
------------------------------------------GGGCAGCAGCACATGAGA
AA-TCAAA-GTCTTT-GGGTTCCGGGGGGAG-TATGGTCGCAAG-GCTGAAACTTAAAGG
AATTG-ACGGAAGGGCACCACCAGGAGT-GGAGC-CTGCG-GCTTAATTTGACTCAACAC
GGGAAAACT-TACCAGGTCCAGACATAGG-AAGGATTGACAGATTGAGAGCTCTTTCTTG
ATTCTATGGGTGGTGGTGCATGGCCGTTCTTAGTTGGTGGAGTGATTTGTCTGGTTAATT
CCGTT-AACGAACGAGACCACAGCCTACTAAATAGTACG-TGCTATGGTGACATAGTG-G
CGAG--ACTTCTTAGAGGGACATTTCGGTTTT-ACC-
>HQ228961.1 Ulkenia aff. visurgensis BAFCcult 3484 18S ribosomal RNA gene, partial sequence  
CCGACTTGCGATT--GTCCGATGTTTTTTTTGAAATAGACTTGGGCAGCAGCACATGAGA
AA-TCAAA-GTCTTT-GGGTTCCGGGGGGAG-TATGGTCGCAAG-GCTGAAACTTAAAGG
AATTG-ACGGAAGGGCACCACCAGGAGT-GGAGC-CTGCG-GCTTAATTTGACTCAACAC
GGGAAAACT-TACCAGGTCCAGACATAGG-AAGGATTGACAGATTGAGAGCTCTTTCTTG
ATTCTATGGGTGGTGGTGCATGGCCGTTCTTAGTTGGTGGAGTGATTTGTCTGGTTAATT
CCGTT-AACGAACGAGACCACAGCCTACTAAATAGTACG-TGCTATGGTGACATAGTG-G
CGAG--ACTTCTTAGAGGGACATTTCGGTTTT-ACC-
>HQ228969.1 Schizochytrium sp. BAFCcult 3502 18S ribosomal RNA gene, partial sequence  
CCGACTCGCGATG--GTCCCCTGGCTCT-----AGTGGCGGGGGGCGGCAGCGCATGAGA
AA-TCAAA-GTCTTT-GGGTTCCGGGGGGAG-TATGGTCGCAAG-GCTGAAACTTAAAGG
AATTG-ACGGAAGGGCACCACCAGGAGT-GGAGC-CTGCG-GCTTAATTTGACTCAACAC
GGGGAAACT-TACCAGGTCCAGACATAGG-AAGGATTGACAGATTGAGAGCTCTTTCTTG
ATTCTATGGGTGGTGGTGCATGGCCGTTCTTAGTTGGTGGAGTGATTTGTCTGGTTGATT
CCGTT-AACGAACGAGACCACAGCCTACTAAATAGTGCG-CGTTGTGGCGACACAGTG-A
GAGG-CACTTCTTAGAGGGACACTTTGGGTTT-ACC-
>HQ228973.1 Thraustochytrium aff. striatum BAFCcult 3515 18S ribosomal RNA gene, partial sequence  
CCGACTTGCGATT--GTCCGATGTTCGT-----AATGGACTTGGGCAGCAGCACATGAGA
AA-TCAAA-GTCTTT-GGGTTCCGGGGGGAG-TATGGTCGCAAG-GCTGAAACTTAAAGG
AATTG-ACGGAAGGGCACCACCAGGAGT-GGAGC-CTGCG-GCTTAATTTGACTCAACAC
GGGAAAACT-TACCAGGTCCAGACATAGG-AAGGATTGACAGATTGAGAGCTCTTTCTTG
ATTCTATGGGTGGTGGTGCATGGCCGTTCTTAGTTGGTGGAGTGATTTGTCTGGTTAATT
CCGTT-AACGAACGAGACCACAGCCTACTAAATAGTTACGTGGTATCGCAAGATACTGTT
TCTG--GCTTCTTAGAGGGACATTTCGGGTTT-ACC-
>KF709393.1 Thraustochytrium kinnei 18S ribosomal RNA gene, partial sequence  
CCGACTTGCGATT--GTTTGGTG-T-CATTT--AATGAGCAG-AGCAGCAGCACATGAGA
AA-TCAAA-GTCTTT-GGGTTCCGGGGGGAG-TATGGTCGCAAG-GCTGAAACTTAAAGG
AATTG-ACGGAAGGGCACCACCAGGAGT-GGAGC-CTGCG-GCTTAATTTGACTCAACAC
GGGAAAACT-TACCAGGTCCAGACATAGG-AAGGATTGACAGATTGAGAGCTCTTTCTTG
ATTCTATGGGTGGTGGTGCATGGCCGTTCTTAGTTGGTGGAGCGATTTGTCTGGTTAATT
CCGTT-AACGAACGAGACCACAGCCTACTAAATAGTGGT-GTCTATGGCGACATAG---G
TGATTG-CTTCTTAGAGGGACATTTCGGTTTT-ACC-
>KM196563.1 Thraustochytriidae sp. NK58 18S ribosomal RNA gene, partial sequence  
CCGACTTGCGATT--GTCCGATGTTGTTTTG--TATTGACTTGGGCAGCAGCACATGAGA
AA-TCAAA-GTCTTT-GGGTTCCGGGGGGAG-TATGGTCGCAAG-GCTGAAACTTAAAGG
AATTG-ACGGAAGGGCACCACCAGGAGT-GGAGC-CTGCG-GCTTAATTTGACTCAACAC
GGGAAAACT-TACCAGGTCCAGACATAAA-AAGGATTGACAGATTGAGAGCTCTTTCTTG
ATATTATGGGTGGTGGTGCATGGCCGTTCTTAGTTGGTGGAGTGATTTGTCTGGTTAATT
CCGTT-AACGAACGAGACCTCAGCCTACTAAATAGTACT-GTTTATGGCGACATAGGT-A
GGGA---CTTCTTAGAGGGACAGGTCGGGTTT-ACC-
>KM374684.1 Oblongichytrium sp. EMRG502 18S ribosomal RNA gene, partial sequence  
CCGACTAGGGATT--AGCGGGC-GTTCTCTTTAATGACTC-C-GTTAGCACCTTATGAGA
AA-TCAAAAGTCTTT-GGGTTCCGGGGGGAG-TATGGTCGCAAG-GCTGAAACTTAAAGG
AATTG-ACGGAAGGGCACCACCAGGAGT-GGAGC-CTGCG-GCTTAATTTGACTCAACAC
GGGAAAACT-TACCAGGTCCGGACATAGT-AAGGATTGACAGATTGAGAGCTCTTTCTTG
ATTCTATGGGTGGTGGTGCATGGCCGTTCTTAGTTGGTGGAGTGATTTGTCTGGTTAATT
CCGTT-AACGAACGAGACCTCAGCCTGCTAAATAGTATG-CGTTTTCTCACGA--AAGCG
TAA--GACTTCTTAGAGGGACATTTCGGTTTT-ACC-
>KX160007.1 Aplanochytrium blankum 18S ribosomal RNA gene, partial sequence  
CCGACTAGGGATT--GGCGGAC-GTTGTTTAT-ATGACT--CCGCCAGCACCTCATGAGA
AA-TCAAA-GTCTTT-GGGTTCCGGGGGGAG-TATGGTCGCAAG-GCTGAAACTTAAAGG
AATTG-ACGGAAGGGCACCACCAGGAGT-GGAGC-CTGCG-GCTTAATTTGACTCAACAC
GGGAAAACT-TACCAGGTCCAGACATAGT-AAGGATTGACAGATTGAGAGCTCTTTCTTG
ATTCTATGGGTGGTGGTGCATGGCCGTTCTTAGTTGGTGGAGTGATTTGTCTGGTTAATT
CCGTT-AACGAACGAGACCTCAGCCTGCTAAATAGTGGC-TATATTTGCAAGA-ATG-TA
GTC--GACTTCTTAGAGGGACATTTCGGTTTT-ACC-
>KX965675.1 Labyrinthulid quahog parasite QPX isolate NY-B-070348D clone 1 small subunit ribosomal RNA gene, partial sequence  
CCGACTTGCGATT--GTCTGGTG-GTGTTTTT--TGGCCC-CAGGCAGTAGCACATGAGA
AA-TCAAA-GTCTTT-GGGTTCCGGGGGGAG-TATGGTCGCAAG-ATTGAAACTTAAAGG
AATTG-ACGGAAGGGCACCACCAGGAGT-GGAGC-CTGCG-GCTTAATTTGACTCAACAC
GGGGAAACT-TACCAGGTCCAGACATAGG-AAGGATTGACAGATTGAGAGCTCTTTCTTG
ATTCTATGGGTGGTGGTGCATGGCCGTTCTTAGTTGGTGGAGTGATTTGTCTGGTTAATT
CCGTT-AACGAACGAGACCTCAGCCTACTAAATAGTACT-GCTTTTCGCAA----GAAAG
GTAGAGACTTCTTAGAGGGACATTTCGGGTTT-ACC-
>KY980090.1 Aplanochytrium stocchinoi isolate BH41_43 small subunit ribosomal RNA gene, partial sequence  
CCGACTAGGGAT--TGGCGAAC-GTTGTTTGT-ATGACT--TCGCCAGCACCTCATGAGA
AA-TCAAA-GTCTTT-GGGTTCCGGGGGGAG-TATGGTCGCA-AGGCTGAAACTTAAAGG
AATTG-ACGGAAGGGCACCACCAGGAGT-GGAGC-CTGCG-GCTTAATTTGACTCAACAC
GGGAAAACT-TACCAGGTCCAGACATAGT-AAGGATTGACAGATTGAGAGCTCTTTCTTG
ATTCTATGGGTGGTGGTGCATGGCCGTTCTTAGTTGGTGGAGTGATTTGTCTGGTTAATT
CCGTT-AACGAACGAGACCTCAGCCTGCTAAATAGTGTG-CATATTCGAAAGA-ATG-TG
TTC--GACTTCTTAGAGGGACATTTCGGTTTT-ACC-
>KY980130.1 Aplanochytrium stocchinoi isolate BH41_100 small subunit ribosomal RNA gene, partial sequence  
CCGACTAGGGAT--TGGCGAAC-GTTGTTTGT-ATGACT--TCGCCAGCACCTCATGAGA
AA-TCAAA-GTCTTT-GGGTTCCGGGGGGAG-TATGGTCGCA-AGGCTGAAACTTAAAGG
AATTG-ACGGAAGGGCACCACCAGGAGT-GGAGC-CTGCG-GCTTAATTTGACTCAACAC
GGGAAAACT-TACCAGGTCCAGACATAGT-AAGGATTGACAGATTGAGAGCTCTTTCTTG
ATTCTATGGGTGGTGGTGCATGGCCGTTCTTAGTTGGTGGAGTGATTTGCCTGGTTAATT
CCGTT-AACGAACGAGACCTCAGCCTGCTAAATAGTGTG-CATATTCGAAAGA-ATG-TG
TTC--GACTTCTTAGAGGGACATTTCGGTTTT-ACC-
>KY980283.1 Oblongichytrium sp. isolate BH56_142 small subunit ribosomal RNA gene, partial sequence  
CCGACTAGGGATT--GGCGGAC-GTTTATCAA-ATGACT--CCGTCAGCACCTTATGAGA
AA-TCAAA-GTCTTT-GGGTTCCGGGGGGAG-TATGGTCGCAAG-GCTGAAACTTAAAGG
AATTG-ACGGAAGGGCACCACCAGGAGT-GGAGC-CTGCG-GCTTAATTTGACTCAACAC
GGGAAAACT-TACCAGGTCCAGACATAGT-AAGGATTGACAGATTGAGAGCTCTTTCTTG
ATTCTATGGGTGGTGGTGCATGGCCGTTCTTAGTTGGTGGAGTGATTTGTCTGGTTAATT
CCGTT-AACGAACGAGACCTCAGCCTACTAAATAGTG-----------------------
-------------------------------------
>KY980294.1 Oblongichytrium sp. isolate BH56_162 small subunit ribosomal RNA gene, partial sequence  
--------------------------------------------TCAGCACCGTATGAGA
AA-TCAAA-GTCTTT-GGGTTCCGGGGGGAG-TATGGTCGCAAG-GCTGAAACTTAAAGA
AATTG-ACGGAAGGGCACCACCAGGAGT-GGAGC-CTGCG-GCTTAATTTGACTCAACAC
GGGAAAACT-TACCAGGTCCAGACATAGT-AAGGATTGACAGATTGAGAGCTCTTTCTTG
ATTCTATGGGTGGTGGTGCATGGCCGTTCTTAGTTGGTGGAGTGATTTGTCTGGTTGATT
CCGTT-AACGAACGAGACCTCAGCCTACTAAATAGTGGC-GCTATTCTCACGA-ATGGCG
TGA--GACTTCTTAGA---------------------
>KY980330.1 Oblongichytrium sp. isolate BH56_227 small subunit ribosomal RNA gene, partial sequence  
--------------------------------------------TCAGCACCGTATGAGA
AA-TCAAA-GTCTTT-GGGTTCCGGGGGGAG-TATGGTCGCAAG-GCTGAAACTTAAAGG
AATTG-ACGGAAGGGCACCACCAGGAGT-GGAGC-CTGCG-GCTTAATTTGACTCAACAC
GGGAAAACT-TACCAGGTCCAGACATAGT-AAGGATTGACAGATTGAGAGCTCTTTCTTG
ATTCTATGGGTGGTGGTGCATGGCCGTTCTTAGTTGGTGGAGTGATTTGTCTGGTTGATT
CCGTT-AACGAACGAGACCTCAGCCTACTAAATAGTGGC-TCTATTCTCACGA-ATGGAG
TGA--GACTTCTTAGA---------------------
>L34054.1 Ulkenia profunda 18S ribosomal RNA (18S rRNA)  
CCGACTTGCGATT--GTCCGATGTTTGTTAT--A--AGACTTGGGCAGCAGCACATGAGA
AA-TCAAA-GTCTTT-GGGTTCCGGGGGGAG-TATGGTCGCAAG-GCTGAAACTTAAAGG
AATTG-ACGGAAGGGCACCACCAGGAGT-GGAGC-CTGCG--CTCAATTTGACTCAACAC
GGGAAAACT-TACCAGGTCCAGACATAGG-AAGGATTGACAGATTGAGAGCTCTTTCTTG
ATTCTATGGGTGGTGGTGCATGGCCGTTCTTAGTTGGTGGAGTGATTTGTCTGGTTAATT
CCGTT-AACGAACGAGACCACAGCCTACTAAATAGTACG-CGTTATGGTAACATAGCA-G
TGAG--ACTTCTTAGAGGGACATTTCGGGTTT-ACC-
>L34668.1 Thraustochytrium kinnei 18S ribosomal RNA (18S rRNA)  
CCGACTTGCGATT--GTTTTGTG-T-CATTT--AATGAGCAG-AGCAGCAGCACATGAGA
AA-TCAAA-GTCTTT-GGGTTCCGGGGGGAG-TATGGTCGCAAG-GCTGAAACTTAAAGG
AATTG-ACGGAAGGGCACCACCAGGAGT-GGAGC-CTGCG-GCTTAATTTGACTCAACAC
GGGAAAACT-TACCAGGTCCAGACATAGG-AAGGATTGACAGATTGAGAGCTCTTTCTTG
ATTCTATGGGTGGTGGTGCATGGCCGTTCTTAGTTGGTGGAGCGATTTGTCTGGTTAATT
CCGTT-AACGAACGAGACCACAGCCTACTAAATAGTGGT-GTCTATGGCGACATAG---G
TGATTG-CTTCTTAGAGGGACATTTCGGTTTT-ACC-
>LM653283.1 Aplanochytrium sp. ANT10.3 partial 18S rRNA gene, isolate on ANT10.3  
CCGACTAGGGATT--GGCGGACGTT-GTTTTT-ATGACT--CCGTCAGCACCTCATGAGA
AA-TCAAA-GTCTTT-GGGTTCCGGGGGGAG-TATGGTCGCAAG-GCTGAAACTTAAAGG
AATTG-ACGGAAGGGCACCACCAGGAGT-GGAGC-CTGCG-GCTTAATTTGACTCAACAC
GGGAAAGCT-TACCAGGTCCAGACATAGT-AAGGATTGACAGATTGAGAGCTCTTTCTTG
ATTCTATGGGTGGTGGTGCATGGCCGTTCTTAGTTGGTGGAGTGATTTGTCTGGTTAATT
CCGTT-AACGAACGAGACCTCAGCCTGCTAAATAGTGTG-CATATTCGCAAGA-ATG-TG
TTC--GACTTCTTAGA---------------------
>MG711605.1 Oblongichytrium sp. isolate 31-2 small subunit ribosomal RNA gene, partial sequence  
CCGACTAGGGATT--AGCGGGC-GTTCTCTTTTATGACTC-C-GTTAGCACCTTATGAGA
AA-TCAAA-GTCTTT-GGGTTCCGGGGGGAG-TATGGTCGCAAG-GCTGAAACTTAAAGG
AATTG-ACGGAAGGGCACCACCAGGAGT-GGAGC-CTGCG-GCTTAATTTGACTCAACAC
GGGAAAACT-TACCAGGTCCGGACATAGT-AAGGATTGACAGATTGAGAGCTCTTTCTTG
ATTCTATGGGTGGTGGTGCATGGCCGTTCTTAGTTGGTGGAGTGATTTGTCTGGTTAATT
CCGTT-AACGAACGAGACCTCAGCCTGCTAAATAGTATG-CGCTTTCTCACGA--AAGCG
TAA--GACTTCTTAGAGGGACATTTCGGTTTT-ACC-
>MG711616.1 Oblongichytrium sp. isolate 18-2 small subunit ribosomal RNA gene, partial sequence  
-------------------------------TTATGACTC-C-GTTAGCACCTTATGAGA
AA-TCAAA-GTCTTT-GGGTTCCGGGGGGAG-TATGGTCGCAAG-GCTGAAACTTAAAGG
AATTG-ACGGAAGGGCACCACCAGGAGT-GGAGC-CTGCG-GCTTAATTTGACTCAACAC
GGGGAAACT-TACCAGGTCCGGACATAGT-AAGGATTGACAGATTGAGAGCTCTTTCTTG
ATTCTATGGGTGGTGGTGCATGGCCGTTCTTAGTTGGTGGAGTGATTTGTCTGGTTAATT
CCGTT-AACGAACGAGACCTCAGCCTGCTAAATAGTATG-CGCTTTCTCACGA--AAGCG
TAA--GACTTCTTAGA---------------------
>MH319337.1 Aurantiochytrium sp. HS399 voucher pCR18S-HS399T23_2_2 small subunit ribosomal RNA gene and internal transcribed spacer 1, partial sequence  
CCGACTTGCGATT--GTTGGGTGCT-TTTTT--TATGGGCCTCAGCAGCAGCACATGAGA
AA-TCAAA-GTCTTT-GGGTTCCGGGGGGAG-TATGGTCGCAAG-GCTGAAACTTAAAGG
AATTG-ACGGAAGGGCACCACCAGGAGT-GGAGC-CTGCG-GCTTAATTTGACTCAACAC
GGGAAAACT-TACCAGGTCCAGACATAGG-TAGGATTGACAGATTGAGAGCTCTTTCATG
ATTCTATGGGTGGTGGTGCATGGCCGTTCTTAGTTGGTGGAGTGATTTGTCTGGTTAATT
CCGTT-AACGAACGAGACCTCGGCCTACTAAATAGTGCG-TGGTATGGCAACATAGTGCG
TTTTTA-CTTCTTAGAGGGACATGTCCGGTTT-ACG-
>U21338.1 Labyrinthuloides haliotidis 18S ribosomal RNA, partial sequence  
CCGACTTGCGATT--GTCCGATGTTTATTTT--ATAAGACACGGGCAGCAGCACATGAGA
AA-TCAAA-GTCTTT-GGGTTCCGGGGGGAG-TATGGTCGCAAG-GCTGAAACTTAAAGG
AATTG-ACGGAAGGGCACCACAAGCGAT-GGAGC-CTGCG-GCTTAATTTGACTCAACAC
GGGAAAACT-TACCAGGTCCAGACATGGG-AAGGATTGACAGATTGAGAGCTCTTTCTTG
ATTCTATGGGTGGTGGTGCATGGCCGTTCTTAGTTGGTGGAGCGATTTGTCTGGTTAATT
CCGTT-AACGAACGAGACCACGGCCTATTAAATAGTACG-ACTTATGGTAACATAGG--T
TGAG--ACTTCTTAGAGGGACATTTCGGGTTT-ACC-
>SGY218
CCGACTAGGGATT--GGCGGAC-GTTGTTTAT-ATGACT--CCGCCAGCACCTCATGAGA
AA-T-AAA-GTCTTT-GGGTTCCGGGGGGAG-TATGGTCGCA-AGGCTGAAACTTAAAGG
AATTG-ACGGAAGGGCACCACCAGGAGT-GGAGC-CTGCG-GCTTAATTTGACTCAACAC
GGGAAAACT-TACCAGGTCCAGACATAGT-AAGGATTGACAGATTGAGAGCTCTTTCTTG
ATTCTATGGGTGGTGGTGCATGGCCGTTCTTAGTTGGTGGAGTGATTTGTCTGGTTAATT
CCGTT-AACGAACGAGACCTCAGCCTGCTAAATAGTGTG-CATATTCGAAAGA-ATG-TG
TTC--GACTTCTTAGAGGGACATTTCGGTTTT-ACCG
>SGY219
CCGACTAGGGA-C--GGTGGAC-GTTGTTTTT--TGACT---CCTCAGCACCTCATGAGA
AA-TCAAA-GTCTTT-GGGTTCCGGGGGGAG-TATGGTCGCAAG-GCTGAGACTTAAAGG
AATTG-ACGGAAGGGCACCACCAGGAGT-GGAGC-TTGCG-GCTTAATTTGACTCAACAC
GGGAAAACT-TACCAGGTCCAGACATAGT-AAGGATTGACAGATTGAGAGCTCTTTCTTG
ATTCTATGGGTGGTGGTGCATGGCCGTTCTTAGTTGGTGGAGTGATTTGTCTGGTTAATT
CCGTT-AACGAACGAGACCTCAGCCTGCTAAATAGTGTG-CATATTCGAAAGA-ATG-TG
TTC--GACTTCTTAGGGGGACATTTCGGTTTT-ACCG
>SGY220
CCGACTAGGGATT--GGTGGAC-GTTGTTTTT-ATGACT--CCATCAGCACCTCATGAGA
AA-TCAAA-GTCTTT-GGGTTCCGGGGGGAG-TATGGTCGCAAG-GCTGAAACTTAAAGG
AATTG-ACGGAAGGGCACCACCAGGAGT-GGAGC-CTGCG-GCTTAATTTGACTCAACAC
GGGAAAACT-TACCAGGTCCAGACATAGT-AAGGATTGACAGATTGAGAGCTCTTTCTTG
ATTCTATGGGTGGTGGTGCATGGCCGTTCTTAGTTGGTGGAGTGATTTGTCTGGTTAATT
CCGTT-AACGAACGAGACCTCAGCCTGCTAAATAGTGTG-CATATTCGAAAGA-ATG-TG
TTC--GACTTCTTAGAGGGACATTTCGGTTTT-ACCG
>SGY221
CCGACTAGGGATT--GGTGGAC-GTTGTTTTT-ATGACT--CCGTCAGCACCTCATGAGA
AA-TCAAA-GTCTTT-GGGTTCCGGGGGGAG-TATGGTCGCAAG-GCTGAAACTTAAAGG
AATTG-ACGGAAGGGCACCACCAGGAGT-GGAGC-CTGCG-GCTTAATTTGACTCAACAC
GGGAAAACT-TACCAGGTCCAGACATAGT-AAGGATTGACAGATTGAGAGCTCTTTCTTG
ATTCTATGGGTGGTGGTGCATGGCCGTTCTTAGTTGGTGGAGTGATTTGTCTGGTTAATT
CCGTT-AACGAACGAGACCTCAGCCTGCTAAATAGTGTG-CATATTCGAAAGA-ATG-TG
TTC--GACTTCTTAGAGGGACATTTCGGTTTT-ACCG
>SGY222
CCGACTAAGGGAT--GGTGGACCGTTGTTTTTTATGACTT-CCATCAGCACCTCATGAGA
AA-TCAAA-GTCTTT-GGGTTCCGGGGGGAG-TATGGTCGCAAG-GCTGAAACTTAAAGG
AATTG-ACGGAAGGGCACCACCAGGAGT-GGAGC-CTGCG-GCTTAATTTGACTCAACAC
GGGAAAACT-TACCAGGTCCAGACATAGT-AAGGATTGACAGATTGAGAGCTCTTTCTTG
ATTCTATGGGTGGTGGTGCATGGCCGTTCTTAGTTGGTGGAGTGATTTGTCTGGTTAATT
CCGTT-AACGAACGAGACCTCAGCCTGCTAAATAGTGTG-CATATTCGAAAGA-ATG-TG
TTC--GACTTCTTAGAGGGACATTTCGGTTTT-ACCG
>SGY223_c1
CCGACTAGGGAT---GGCGGAC-GTTGTCTAT--TGACT--CCGCCAGCACCTCTTGAGA
AA-TCAAA-GTCTTT-GGGTTCCGGGGGGAG-TATGGTCGCA-AGGCTGAAACTTAAAGG
AATTG-ACGGAAGGGCACCACCAGGAGT-GGAGC-CTGCG-GCTTAATTTGACTCAACCC
GGGAAAACT-TACCAGGTCCAGACATAGT-AAGGATTGACAGATTGAGAGCTCTTTCTTG
ATTCTATGGGTGGTGGTGCATGGCCGTTCTTAGTTGGTGGAGTGATTTGTCTGGTTAATT
CCGTT-ACCGACCGAGACCTCAGCCTGCTAAATAGTGTG-CATTTTCGAAAGATAGG-TG
TTC--GACTTCTTAGAGGGACATTTCGGTTTT-ACCG
>SGY223_c2
CCGACTAGGG-TT--GGCGGAC-GTTAA-TT--ACGACTC-C-GTCAGCACCTTATGAGA
AA-TCAAA-GTCTTT-GGGTTCCGGGGGGAG-TATGGTCGCAAG-GCTGAAACTTAAAGG
AATTG-ACGGAAGGGCACCACCAGGAGT-GGAGC-CTGCG-GCTTTATTTGACTCAACAC
GGGAAAACT-TACCAGGTCCGGACATAGG-AAGGATTGACAGATTGAGAGCTCTTTCTTG
ATTCTATGGGTGGTGGTGCATGGCCGTTCTTTGTTGGTGGAGTGATTTGTCTGGTTAATT
CCGTT-AACGAACGGGACCTCCGCCCGGTAAATAGTATG-CCTTTTCTTTAAAATAGGTG
TAA--GACTTCTTAGAGGGGCATTTCGGTTTT-ACCG
>SGY224
CCGACTAGGGATT--GGTGGAC-GTTGTTTTT-ATGACT--CCATCAGCACCTCATGAGA
AA-TCAAA-GTCTTT-GGGTTCCGGGGGGAG-TATGGTCGCAAG-GCTGAAACTTAAAGG
AATTG-ACGGAAGGGCACCACCAGGAGT-GGAGC-CTGCG-GCTTAATTTGACTCAACAC
GGGAAAACT-TACCAGGTCCAGACATAGT-AAGGATTGACAGATTGAGAGCTCTTTCTTG
ATTCTATGGGTGGTGGTGCATGGCCGTTCTTAGTTGGTGGAGTGATTTGTCTGGTTAATT
CCGTT-AACGAACGAGACCTCAGCCTGCTAAATAGTGTG-CATATTCGAAAGA-ATG-TG
TTC--GACTTCTTAGAGGGACATTTCGGTTTT-ACCG
>SGY225
CCGACTAGGGATT--GGTGGAC-GTTGTTTTT-ATGACT--CCATCAGCACCTCATGAGA
AA-TCAAA-GTCTTT-GGGTTCCGGGGGGAG-TATGGTCGCAAG-GCTGAAACTTAAAGG
AATTG-ACGGAAGGGCACCACCAGGAGT-GGAGC-CTGCG-GCTTAATTTGACTCAACAC
GGGAAAACT-TACCAGGTCCAGACATAGT-AAGGATTGACAGATTGAGAGCTCTTTCTTG
ATTCTATGGGTGGTGGTGCATGGCCGTTCTTAGTTGGTGGAGTGATTTGTCTGGTTAATT
CCGTT-AACGAACGAGACCTCAGCCTGCTAAATAGTGTG-CATATTCGCAAGA-ATG-TG
TTC--GACTTCTTAGAGGGACATTTCGGTTTT-ACCG
>SGY226
CCGACTAGGGATT--GGCGGAC-GTTGTTTAT-ATGACT--CCGCCAGCACCTCATGAGA
AA-TCAAA-GTCTTT-GGGTTCCGGGGGGAG-TATGGTCGCA-AGGCTGAAACTTAAAGG
AATTG-ACGGAAGGGCACCACCAGGAGT-GGAGC-CTGCG-GCTTAATTTGACTCAACAC
GGGAAAACT-TACCAGGTCCAGACATAGT-AAGGATTGACAGATTGAGAGCTCTTTCTTG
ATTCTATGGGTGGTGGTGCATGGCCGTTCTTAGTTGGTGGAGTGATTTGTCTGGTTAATT
CCGTT-AACGAACGAGACCTCAGCCTGCTAAATAGTGTG-CATATTCGAAAGA-ATG-TG
TTC--GACTTCTTAGAGGGACATTTCGGTTTT-ACCG
>SGY227
CCGACTAAGGGAT--GGCGGACGTTTGTTTAT-ATGACTC-CCGCCAGCACCTCATGAGA
AA-TCAAA-GTCTTT-GGGTTCCGGGGGGAG-TATGGTCGCAAG-GCTGAAACTTAAAGG
AATTG-ACGGAAGGGCACCACCAGGAGT-GGAGC-CTGCG-GCTTAATTTGACTCAACAC
GGGAAAACT-TACCAGGTCCAGACATAGT-AAGGATTGACAGATTGAGAGCTCTTTCTTG
ATTCTATGGGTGGTGGTGCATGGCCGTTCTTAGTTGGTGGAGTGATTTGTCTGGTTAATT
CCGTT-AACGAACGAGACCTCAGCCTGCTAAATAGTGTG-CATATTCGAAAGA-ATG-TG
TTC--GACTTCTTAGAGGGACATTTCGGTTTT-ACCG
>SGY228_c1
CCGAC-AGGGATT--GGCGGAC-GTTGTTTAT-ATGACT--CCGCC-GCACCTCATGAGA
AA-TCAAA-GTCTTT-GGGTTCCGGGGGGAG-TATGGTCGCA-AGGCTGAAACTTAAAGG
AATTG-ACGGAAGGGCACCACCAGGAGT-GGAGC-CTGCG-GCTTAATTTGACTCAACAC
GGGAAAACT-TACCAGGTCCAGACTTAGT-AAGGATTGACAGATTGAGAGCTCTTTCTTG
TTTCTATGGGTGGTGGTGCTTGGCCGTTCTTAGTTGGTGGAGTGATTTGTCTGGTTAATT
CCGTT-AACGAACGAGACCTCGGCCTGCTAAATAGTGTG-CTTATTCGAAAGA-ATG-TG
TTC--GACTTCTTAGAGGGACATTTCGGTTTT-ACCG
>SGY228_c2
CCGACTAGGA-TT--GGCGGAC-GTTAA-TTAT-CGACTT-C--GTCGCAGCTTATGAGA
AA-TCAAA-GTCTTT-GGGTTCCGGGGGGAG-TAAGGTCGCAAG-GCTGAAACTTAAAGG
AATTG-ACGGAAGGGCACCACCAGGAGT-GGAGC-CTGCG-GCTTAATTTGACTCAACAC
GGGAAAACT-TACCAGGTCCGGACCTAGG-AAGGATTGACAGATTGAGAGCTCTTTCTTG
ATTCTTTGGGTGGTGGTGCATGGCCGTTCTTAGTTGGTGGAGTGATTTGTCTGGTTAATT
CCGTT-AACGAACGAAACCTCCGCCTGCTAAATAGTATG-C-TTTTCT---AG--AAGTG
TA-----CTTCTTAGAGGGACATTTCGGTTTT-ACCG
>SGY229_c1
CCGACTAGGGAT---GGCGGAC-GTTGTTTAT-ATGACT--CCGCCAGCACCTCATGAGA
AA-TCAAG-GTCTTT-GGGTTCCGGGGGGAG-TATGGTCGCA-AGGCTGAAACTTAAAGG
AATTG-ACGGAAGGGCACCACCAGGAGT-GGAGC-CTGCG-GCTTAATTTGACTCAACAC
GGGAAAACT-TACCAGGTCCAGACATAGT-AAGGATTGACAGATTGAGAGCTCTTTCTTG
ATTCTATGGGTGGTGGTGCATGGCCGTTCTTAGTTGGTGGAGTGATTTGTCTGGTTAATT
CCGTT-AACGACCGAGACCTCAGCCTGCTAAATAGTGTG-CATATTCGAAAGA-ATG-TG
TTC--GACTTCTTAGAGGGACATTTCGGTTTT-ACCG
>SGY229_c2
CCGACTAGGG-TT--GGCGGAC-GTTAA-TT-TCAGACTC-C-GTCAGCAACTTATGAGA
AA-TCAAA-GTCTTT-GGGTTCCGGGGGGAG-TATGGTCGCAAG-GCTGAAACTTAAAGG
AATTG-ACGGAAGGGCACCACCAGGAGT-GGAGC-CTGCG-GCTTAATTTGACTCAACAC
GGGAAAACT-TACCAGGTCCGGACATAGG-AAGGATTGACAGATTGAGAGCTCTTTCTTG
ATTCTATGGGTGGTGGTGCATGGCCGTTCTTAGTTGGTGGAGTGATTTGTCTGGTTAATT
CCGTT-AACGAACGAGACCTCAGCCTGCTAAATAGTATG-CATTTTCTTTTGA--AAGTG
TAA--GACTTCTTTGAGGGACATTTCGGTTTT-ACCG
>SGY230
CCGACTAGGGATT--GGCGGAC-GTTGTTTAT-ATGACT--CCGCCAGCACCTCATGAGA
AA-TCAAA-GTCTTT-GGGTTCCGGGGGGAG-TATGGTCGCAAG-GCTGAAACTTAAAGG
AATTG-ACGGAAGGGCACCACCAGGAGT-GGAGC-CTGCG-GCTTAATTTGACTCAACAC
GGGAAAACT-TACCAGGTCCAGACATAGT-AAGGATTGACAGATTGAGAGCTCTTTCTTG
ATTCTATGGGTGGTGGTGCATGGCCGTTCTTAGTTGGTGGAGTGATTTGTCTGGTTAATT
CCGTT-AACGAACGAGACCTCAGCCTGCTAAATAGTGGG-CATATTCGAAAGA-ATG-TG
TTC--GACTTCTTAGAGGGACATTTCGGTTTT-ACCG
>SGY231
CCGACTA-GGGAT--GGCGGACGTTTGTTTTT-ATGACTC-CCGCCAGCACCTCATGAGA
AA-TCAAA-GTCTTT-GGGTTCCGGGGGGAG-TATGGTCGCAAG-GCTGAAACTTAAAGG
AATTG-ACGGAAGGGCACCACCAGGAGT-GGAGC-CTGCG-GCTTAATTTGACTCAACAC
GGGAAAACT-TACCAGGTCCAGACATAGT-AAGGATTGACAGATTGAGAGCTCTTTCTTG
ATTCTATGGGTGGTGGTGCATGGCCGTTCTTAGTTGGTGGAGTGATTTGTCTGGTTAATT
CCGTT-AACGAACGAGACCTCAGCCTGCTAAATAGTGGA-CATATTCGAAAGA-ATG-TG
TTC--GACTTCTTAGAGGGACATTTCGGTTTT-ACCG
>SGY232
CCGACTAGGGATT--GGAGGACGTT-GTTTTT-ATGACT--CCGTCAGCACCTCATGAGA
AA-TCAAA-GTCTTT-GGGTTCCGGGGGGAG-TATGGTCGCAAG-GCTGAAACTTAAAGG
AATTG-ACGGAAGGGCACCACCAGGAGT-GGAGC-CTGCG-GCTTAATTTGACTCAACAC
GGGAAAACT-TACCAGGTCCAGACATAGT-AAGGATTGACAGATTGAGAGCTCTTTCTTG
ATTCTATGGGTGGTGGTGCATGGCCGTTCTTAGTTGGTGGAGTGATTTGTCTGGTTAATT
CCGTT-AACGAACGAGACCTCAGCCTGCTAAATAGTGTG-CATATTCGCAAGA-ATG-TG
TTC--GACTTCTTAGAGGGACATTTCGGTTTT-ACCG
>SGY233
CCGAC-AGGGATT--GGTGGAC-GTTGTTTTT--TGACT--CCATCAGCACCTCATGAGA
AA--CAAA-GTCTTT-GGGTTCCGGGGGGAG-TATGGTCGCAAG-GCTGAAACTTAAAGG
AATTG-ACGGAAGGGCACCACCAGGAGT-GGAGC-CTGCG-GTTTAATTTGACTCAACAC
GGGAAAACT-TACCAGGTCCAGACATAGT-AAGGATTGACAGATTGAGAGCTCTTTCTTG
ATTCTATGGGTGGTGGTGCATGGCCGTTCTTAGTTGGTGGAGTGATTTGTCTGGTTAATT
CCGTT-AACGAACGAGACCTCGGCCTGCTAAATAGTGTG-CATATTCTCAAGA-ATG-TG
TTC--GACTTCTTAGAGGGACATTTTGGTTTT-ACCG
>SGY234
CCGACTAGGGATT--GGTGGAC-GTTGTTTTT-ATGACT--CCATCAGCACCTCATGAGA
AA-TCAAA-GTCTTT-GGGTTCCGGGGGGAG-TATGGTCGCAAG-GCTGAAACTTAAAGG
AATTG-ACGGAAGGGCACCACCAGGAGT-GGAGC-CTGCG-GCTTAATTTGACTCAACAC
GGGAAAACT-TACCAGGTCCAGACATAGT-AAGGATTGACAGATTGAGAGCTCTTTCTTG
ATTCTATGGGTGGTGGTGCATGGCCGTTCTTAGTTGGTGGAGTGATTTGTCTGGTTAATT
CCGTT-AACGAACGAGACCTCAGCCTGCTAAATAGTGTG-CATATTCGAAAGA-ATG-TG
TTC--GACTTCTTAGAGGGACATTTCGGTTTT-ACCG
>SGY235_c1
CCGACTAGGGATT--GGTGGAC-GTTGTTTTT-ATGACT--CCATCAGCACCTCATGAGA
AA-TCAAA-GTCTTT-GGGTTCCGGGGGGAG-TATGGTCGCAAG-GTTGAAACTTAAAGG
AATTG-ACGGAAGGGCACCACCAGGAGT-GGAGC-TTGCG-GCTTAATTTGACTCAACAC
GGGAAAACT-TACCAGGTCCAGACATAGT-AAGGATTGACAGATTGAGAGCTCTTTCTTG
ATTCTTTGGGTGGTGGTGCATGGCCGTTCTTAGTTGGTGGAGTGATTTGTCTGGTTAATT
CCGTT-AACGAACGAGACCTCAGCCTGCTAAATGGTGTG-CATATTCGCAAGA-ATG-TG
TTG--GACTTCTTAGAGGGACATTTCGGTTTT-ACCG
>SGY235_c2
CCGACTAGGGATT--GGCGGAC-GTTGTCTAT-ATGACT--CCGCCAGCACCTCATGAGA
AA-TCAAA-GTCTTT-GGGTTCCGGGGGGAG-TATGGTCGCAAG-GTTGAAACTTAAAGG
AATTG-ACGGAAGGGCACCACCAGGAGT-GGAGC-TTGCG-GCTTAATTTGACTCAACAC
GGGAAAACT-TACCAGGTCCAGACATAGT-AAGGATTGACAGATTGAGAGCTCTTTCTTG
ATTCTTTGGGTGGTGGTGCATGGCCGTTCTTAGTTGGTGGAGTGATTTGTCTGGTTAATT
CCGTT-AACGAACGAGACCTCAGCCTGCTAAATGGTGTG-CATATTCGAAAGA-ATG-TG
TTG--GACTTCTTAGAGGGACATTTCGGTTTT-ACCG
>SGY236
-CGAACACGGGAACGGGCGG-C-GTCGTCT------AATGATTCGCAGCACCTC-TGA-A
AG-ACAAA-GTCTTT-GGGTCCGGGGGGG---TATGGTCGCA--GGCCAG--ACCAAATG
AATCA--CGGAAGAGCCCC--CAGGAGT-GGAGC-CCGCG-GCTTAATCTGACTCAACAC
GGGAAA-CT-TAC-AGGTCCAGACATAGT-AAGGATTGACAGATTGAGAGCTCTTTCTTG
ATTCTATGGGTGGTGGTGCATGGCCGTTCTTAGTTGGTGGAGTGATTTGTCTGGTTAATT
CCGTT-AACGAACGAGACCTCAGCCTGCTAAATAGTGTG-CATATTCGAAAGA-ATG-TG
TTC--GACTTCTTAGAGGGACATTTCGGTTTT-ACCG
>SGY237_c1
CCGACTAGGG-TT--GGCGGAC-GTTAA-T--AT-GACTC-C-GTCAGCACCTTATGAGA
AA-TCAAA-GTCTTT-GGGTTCCGGGGGGAG-TATGGTCGCAAG-GCTGAAACTTAAAGG
AATTG-ACGGAAGGGCACCACCAGGAGT-GGAGC-CTGCG-GCTTAATTTGACTCAACAC
GGGAAAACT-TACCAGGTCCGGACATAGG-AAGGATTGACAGATTGAGAGCTCTTTCTTG
ATTCTATGGGTGGTGGTGCATGGCCGTTCTTAGTTGGTGGAGTGATTTGTCTGGTTAATT
CCGTT-AACGAACGAGACCTCAGCCTGCTAAATAGTATG-CATTTTCTTTTGA--AAGTG
TAC--GACTTCTTAGAGGGACATTTCGGTTTT-ACCG
>SGY237_c2
CCGACTAGGGAT---GGTGGAC-GTTGTTACT---GACT--CCATCAGCACCTCATGAAA
AA-TCAAA-GTCTTT-GGGTTCCGGGGGGAG-TATGGTCGCAAG-GCTGAAACTTAAAGG
AATTG-ACGGAAGGGCACCCCCAGGAGT-GGAGC-CTGCG-GCTTAATTTGACTCAACAC
GGGAAAACT-TACCAGGTCCAGACATAGT-AAGGATTGACAGATTGAGAGCTCTTTCTTG
ATTCTATGGGTGGTGGTGCATGGCCGTTCTTAGTTGGTGGAGTGATTTGTCTGGTTAATT
CCCTTTAACAACCAAAACCCCACCCAGTTAA-----------------------------
-------------------------------------
>SGY238_c1
CCGACAGGGAA----GGCGGAC-GTTAA-TT-AACGACTC-C-GTCAGCACCTTATGAGA
AA-TCAAA-GTCTTT-GGGTTCCGGGGGGAG-TATGGTCGCAAG-GCTGAAACTTAAAGG
AATTG-ACGGAAGGGCACCACCAGGAGT-GGAGC-CTGCG-GCTTAATTTGACTCAACAC
GGGAAAACT-TACCAGGTCCGGACCTAGG-AAGGATTGACAGATTGAGAGCTCTTTCTTG
ATTCTTTGGGTGGTGGTGCCTGGCCGTTCTTAGTTGGTGGAGTGATTTGTTTGGTTAATT
CCGTT-AACGAACGGGACCTCAGCCTGCTAAATAGTATG-CATTTTCTTTTGA--AAGTG
TAA--GACTTCTTAGAGGGACATTTCGGTTTT-ACCG
>SGY238_c2
CCGAC-A-GGGTA--GGCGGAC-GTTGATTTT-ATGACT--CCGCCAGAACCTCATGAGA
AA-TCAAA-GTCTTT-GGGTTCCGGGGGGAG-TATGGTCGCA-AGGTTGAAACTTAAAGG
AATTG-ACGGAAGGGCACCACCAGGAGT-GGAGC-CTGCG-GCTTAATTTGACTCAACAC
GGGAAAACT-TACCAGGTCCAGCCATAGT-AAGGATTGACAGATTGAGGGCTCTTTCTTG
ATTCTTTGGGTGGTGGTGCATGGCCGTTCTTAGTTGGTGGAGTGATTTGTCTGGTTAATT
CCGTT-AACGACCGAGACCTCAGCCTGCTAAATAGTGTG-CTTATTTG-AAGA-ATG-TG
TTC--GACTTCTTAGAGGGACATTTCGGTTTT-ACCG
>SGY239
CCGACTAGGGATT--GGCGGAC-GTTGTTTAT-A-GACT--CCGCCAGCACCTCATGAGA
AA-TCAAA-GTCTTT-GGGTTCCGGGGGGAG-TATGGTCGCA-AGGCTGAAACTTAAAGG
AATTG-ACGGAAGGGCACCACCAGGAGT-GGAGC-CTGCG-GCTTAATTTGACTCAACAC
GGGAAAACTATACCAGGTCCAGACATAGT-AAGGATTGACGGATTGAGAGCTCTTTCTTG
ATTCTATGGGTGGTGGTGCATGGCCGTTCTTAGTTGGTGGAGTGATTTGTCTGGTTAATT
CTGTT-ACCGAACGAGACCTCAGCCTGCTAAATAGTGTG-CATATTCGAAAGA-TTGGTG
TTC--GACTTCTTAGAGGGACATTTCGGTTTT-ACCG
>SGY240
CCGACTAGGGATT--GGCGGAC-GTTAA-TT-AACGACTC-C-GTCAGCACCTTATGAGA
AA-TCAAA-GTCTTT-GGGTTCCGGGGGGAG-TATGGTCGCAAG-GCTGAAACTTAAAGG
AATTG-ACGGAAGGGCACCACCAGGAGT-GGAGC-CTGCG-GCTTAATTTGACTCAACAC
GGGAAAACT-TACCAGGTCCGGACATAGG-AAGGATTGACAGATTGAGAGCTCTTTCTTG
ATTCTATGGGTGGTGGTGCATGGCCGTTCTTAGTTGGTGGAGTGATTTGTTTGGTTAATT
CCGTT-AACGAACGAGACCTCCGCCTGCTAAATAGTTTG-CATTTTCTTTAGA--AAGTG
TAA--GGCTTCTTAGAGGGACATTTCGGTTTT-ACCG
>SGY241_c1
CCGACTAGGGAT---GGCGGAC-GTTGTTTA--TTGACT--CCGCCAGCACCTCATGAGA
AA-TCAAA-GTCTTT-GGGTTCCGGGGGGAG-TATGGTCGCA-AGGCTGAAACTTAAAGG
AATTG-ACGGAAGGGCACCACCAGGAGT-GGAGC-CTGCG-GCTTAATTTGACTCAACAC
GGGAAAACT-TACCAGGTCCAGACATAGT-AAGGATTGACAGATTGAGAGCTCTTTCTTG
ATTCTATGGGTGGTGGTGCTTGGCCGTTCTTAGTTGGTGGAGTGATTTGTCTGGTTAATT
CCGTT-AACGAACGAGACCTCAGCCTGCTAAATAGTGTG-CATATTCGAAAGA-ATG-TG
TTC--GACTTCTTAGAGGGACATTTCGGTTTT-ACCG
>SGY241_c2
CCGACTAGGG-TT--GGCGGAC-GTTAA-TT-AC-GACTC-C-GTCAGCAACTTATGAGA
AA-TCAAA-GTCTTT-GGGTTCCGGGGGGAG-TATGGTCGCAAG-GGTGAAACTTAAAGG
AATTG-ACGGAAGGGCACCACCAGGAGT-GGAGC-CTGCG-GCTTAATTTGACTCAACAC
GGGAAAACT-TACCAGGTCCGGACATAGG-AAGGATTGACAGATTGAGAGCTCTTTCTTG
ATTCTATGGGTGGTGGTGCCTGGCCGTTCTTAGTTGGTGGAGTGATTTGTTTGGTTAATT
CCGTT-AACGAACGAGACCTCAGCCTGCTAAATAGTATG-CATTTTCTTTTGA--AAGTG
TAA--GACTTCTTTGAGGGACATTTCGGTTTT-ACCG
>SGY242
CCGACTAGGGATT--GGCGGACGTTTGTTTTT-ATGACT--CCGCCAGCACCTCATGAGA
AA-TCAAA-GTCTTT-GGGTTCCGGGGGGAG-TATGGTCGCAAG-GCTGAAACTTAAAGG
AATTG-ACGGAAGGGCACCACCAGGAGG-GGAGC-CTGCG-GCTTAATTTGACTCAACAC
GGGAAAACT-TACCAGGTCCAGACATAGT-AAGGATTGACAGATTGAGAGCTCTTTCTTG
ATTCTATGGGTGGTGGTGCATGGCCGTTCTTAGTTGGTGGAGTGATTTGTCTGGTTAATT
CCGTT-AACAAACGAAACCTCACCCTGCTAAATAGTGGG-CATATTCTAAAGA-ATG-TG
TTC--AACTTCTTAAAGGGACATTTCGGTTTT-ACCG
>SGY243
CCGACTAGGGATT--GGCGGAC-GTTGTTTTT-ATGACT--CCGCCAGCACCTCATGAGA
AA-TCAAA-GTCTTT-GGGTTCCGGGGGGAG-TATGGTCGCAAG-GCTGAAACTTAAAGG
AATTG-ACGGAAGGGCACCACCAGGAGT-GGAGC-CTGCG-GCTTAATTTGACTCAACAC
GGGAAAACT-TACCAGGTCCAGACATAGT-AAGGATTGACAGATTGAGAGCTCTTTCTTG
ATTCTATGGGTGGTGGTGCATGGCCGTTCTTAGTTGGTGGAGTGATTTGTCTGGTTAATT
CCGTT-AACGAACGAGACCTCAGCCTGCTAAATAGTGGG-CATATTCGAAAGA-ATG-TG
TTC--GACTTCTTAGAGGGACATTTCGGTTTT-ACCG
>SGY244
CCGACTAGGGAT---GGCGGAC-GTTGTCTAT-ATGACT--CCGCCAGCACCTCATGAGA
AA-TCAAA-GTCTTT-GGGTTCCGGGGGGAG-TATGGTCGCA-AGGCTGAAACTTAAAGG
AATTG-ACGGAAGGGCACCACCAGGAGT-GGAGC-CTGCG-GCTTAATTTGACTCAACCC
GGGAAAACT-TACCAGGTCCAGACATAGT-AAGGATTGACAGATTGAGAGCTCTTTCTTG
ATTCTATGGGTGGTGGTGCATGGCCGTTCTTAGTTGGTGGAGTGATTTGTCTGGTTAATT
CCGTT-AACGAACGAGACCTCCGCCTGCTAAATTGTGTG-CATATTCGAAAGA-ATG-TG
TTG--GACTTCTTGGAGGGACATTTCGGTTTT-ACCG
>SGY245
CCGACTAGGGATT--GGTGGAC-GTTGTTTTT-ATGACT--CCATCAGCACCTCATGAGA
AA-TCAAA-GTCTTT-GGGTTCCGGGGGGAG-TATGGTCGCAAG-GCTGAAACTTAAAGG
AATTG-ACGGAAGGGCACCACCAGGAGT-GGAGC-CTGCG-GCTTAATTTGACTCAACAC
GGGAAAACT-TACCAGGTCCAGACATAGT-AAGGATTGACAGATTGAGAGCTCTTTCTTG
ATTCTATGGGTGGTGGTGCATGGCCGTTCTTAGTTGGTGGAGTGATTTGTCTGGTTAATT
CCGTT-AACGAACGAGACCTCAGCCTGCTAAATAGTGTG-CATATTCGAAAGA-ATG-TG
TTC--GACTTCTTAGAGGGACATTTCGGTTTT-ACCG
>SGY246
CGAACAAGGGATG--GGCGGACGTTTGTTTTT-ATGACT--CCGTCAGCACCTCATGAGA
AAATCAAA-GTCTTT-GGGTTCCGGGGGGAG-TATGGTCGCAAG-GCTGAAACTTAAAGG
AATTG-ACGGAAGGGCACCACCAGGAGT-GGAGC-CTGCG-GCTTAATTTGACTCAACAC
GGGAAAACT-TACCAGGTCCAGACATAGT-AAGGATTGACAGATTGAGAGCTCTTTCTTG
ATTCTATGGGTGGTGGTGCATGGCCGTTCTTAGTTGGTGGAGTGATTTGTCTGGTTAATT
CCGTT-AACGAACGAGACCTCAGCCTGCTAAATAGTGTG-CATATTCGCAAGA-ATG-TG
TTC--GACTTCTTAGAGGGACATTTCGGTTTT-ACCG
>SGY247
CCGAC-AGGGATT--GGCGGAC-GTTGTCTAT-ATGACT--CCGCCAGCACCTCATGAGA
AA-TCAAA-GTCTTT-GGGTTCCGGGGGGAG-TATGGTCGCA-AGGCTGAAACTTAAAGG
AATTG-ACGGAAGGGCACCACCAGGAGT-GGAGC-CTGCG-GCTTAATTTGACTCAACAC
GGGAAAACT-TACCAGGTCCAGACATAGT-AAGGATTGACAGATTGAGAGCTCTTTCTTG
ATTCTATGGGTGGTGGTGCATGGCCGTTCTTAGTTGGTGGAGTGATTTGTCTGGTTAATT
CCGTT-AACGAACGAGACCTCAGCCTGCTAAATAGTGTG-CATATTCGCAAGA-ATG-TG
TTC--GACTTCTTAGAGGGACATTTCGGTTTT-ACCG
>SGY248
CCGACTAGGGAT---GGCGGAC-GTTGTTTTT-ATGACT--CCGTCAGCACCTCATGAGA
AA-TCAA--GTCTTT-GGGTTCCGGGGGGAG-TATGGTCGCAAG-GCTGAAACTTAAAGG
AATTG-ACGGAAGGGCACCACCAGGAGT-GGAGC-CTGCG-GCTTAATTTGACTCAACAC
GGGAAAACT-TACCAGGTCCAGACATAGT-AAGGATTGACAGATTGAGAGCTCTTTCTTG
ATTCTATGGGTGGTGGTGCATGGCCGTTCTTAGTTGGTGGAGTGATTTGTCTGGTTAATT
CCGTT-AACGAGCGAGACCTCAGCCTGCTAAATAGTGTG-CATATTCGCAAGA-ATG-TG
TTC--GACTTCTTAGAGGGACATTTCGGTTTT-ACCG
>SGY249_c1
CCGACTAGGGAT---GGCGGAC-GTTGTCTAT--TGACT--TCGCCAGCACCTCATGAGA
AA-TCAAA-GTCTTT-GGGTTCCGGGGGGAG-TATGGTCGCA-AGGCTGAAACTTAAAGG
AATTG-ACGGAAGGGCACCACCAGGAGT-GGAGC-CTGCG-GTTTAATTTGACTCAACAC
GGGAAAACT-TACCAGGTCCAGACATAGT-AAGGATTGACAGATTGAGAGCTCTTTCTTG
ATTCTATGGGTGGTGGTGCATGGCCGTTCTTAGTTGGTGGAGTGATTTGTCTGGTTAATT
CCGTT-AACGAACGGGACCTCAGCCTGCTAAATAGTGTG-CATTTCCGAAAGG-ATG-TG
TTC--GACTTCTTAGAGGGACATTTCGGTTTT-ACCG
>SGY249_c2
CCGACTTGCGAT---GTCTGATG-GTGTTTTT--TGGCCC-C--GCAGCAGCACATGAGA
AA-TCAAA-GTCTTT-GGGTTCCGGGGGGAG-TATGGTCGCCAG-ATTGAAACTTAAAGG
AATTG-ACGGAAGGGCACCACCAGGAGT-GGAGC-CTGCG-GCTTAATTTGTCTCAACAC
GGGGAAACT-TACCAGGTCCAGACATAGGGAAGGATTGACA-ATTGAGAGCTCTTTCTTG
GTTCTATGGGTGGTGGTGCATGGCCGTTCTTAGTTGGTGGAGTGGTTTGTCTGGTTAATT
CCGTT-AACGAACGAGACCTCCGCCTACTAAATAGTACT-GCTTTTCGCAAAG--GAAAG
GTAGA-ACTTCTTAGAGGGACATTTCGGGTTT-ACCG
>SGY250
CCGACTACGGGGATTGGCGGAC-GTTGTCTAT-ATGACTTCCGTCCAGCACCTCATGAGA
AA-TTAAA-GTTTTTTGGGTTTCGGGGGGAGTTATGGTCGCAAGGGCTGAGACTTAAAGG
AAACTGACGGAAGGGCACCACCAGGAGTTGGAGCTCTGCGAGCTTAATTTGACTCAACAC
GGGAAAACT-TACCAGGTCCAGACATAGT-ATGGATTGACAGATTGAGAGCTCTTTCTTG
ATTCTATGGGTGGTGGTGCATGGCCGTTCTTAGTTGGTGGAGTGATTTGTCTGGTTAATT
CCGTT-AACGAACGAGACCTCAGCCTGCTAAATAGTGTG-CATATTCGAAAGA-ATG-TG
TTC--GACTTCTTAGAGGGACATTTCGGTTTT-ACCG
>SGY251
CCGACTAGGGATT--GGCGGACGTT-GTCTAT-ATGACT--CCGCCAGCACCTCATGAGA
AA-TCAAA-GTCTTT-GGGTTCCGGGGGGAG-TATGGTCGCAAG-GCTGAAACTTAAAGG
AATTG-ACGGAAGGGCACCCCCAGGAGT-GGAGC-CGGCG-GCTTAATTTGACTCAACAC
GGGAAAACT-TACCAGGTCCAGACATAGT-AAGGATTGACAGATTGAGAGCTCTTTCTTG
ATTCTATGGGTGGGGGTGCATGGCCGTTCTTAGTTGGGGGAGTGATTTGTCTGGTTAATT
CCGTT-AACAAACGAAACCTCACCCTGCTAAATAGTGTG-CATATTCGAAAGA-ATG-TG
TTC--AACTTCTTAAAGGGACATTTCGGTTTT-ACCG
>SGY252
CCGAACACGGGT-TGGGCGGAC-GTTTGTCTT-ATGAAC--TTCTTAGCACCTCATGA--
GA-ATCAA-GTCTTTTGGGTTCCGGGGGGAG-TATGGTCGCA-AGGCTGAAACTTAAAGG
AATTG-ACGGAAGGGCACCACCAGGAGT-GGAGC-CTGCG-GCTTAATTTGACTCAACAC
GGGAAAACT-TACCAGGTCCAGACATAGT-AAGGATTGACAGATTGAGAGCTCTTTCTTG
ATTCTATGGGTGGTGGTGCATGGCCGTTCTTAGTTGGTGGAGTGATTTGTCTGGTTAATT
CCGTT-AACGAACGAGACCTCAGCCTGCTAAATAGTGTG-CATATTCGAAAGA-ATG-TG
TTC--GACTTCTTAGAGGGACATTTCGGTTTT-ACCG
>SGY253_c1
CCGACTAGGGATT--GGTGGAC-GTTGTTTTT--TGACT--CCATCAGCACCTCATGAGA
AA-TCAAA-GTCTTT-GGGTTCCGGGGGGAG-TATGGTCGCAAG-GCTGAAACTTAAAGG
AATTG-ACGGAAGGGCACCACCAGGAGT-GGAGC-CTGCG-GCTTAATTTGACTCAACAC
GGGAAAACT-TACCAGGTCCAGACATAGT-AAGGATTGACAGATTGAGAGCTCTTTCTTG
ATTCTATGGGTGGTGGTGCATGGCCGTTCTTAGTTGGTGGGGTGATTTGTTTGGTTAATT
CCGTT-AACGACCGAGACCTCAGCCTGCTAAATAGTGTG-CATATTCGAAAGA-ATG-TG
TTC--GACTTCTTAGAGGGACATTTCGGTTTT-ACCG
>SGY253_c2
CCGACTAGGGATT--GGCGGAC-GTTA--TT-AACGACTC-C-GTCAGCACCTTATGAGA
AA-TCAAA-GTCTTT-GGGTTCCGGGGGGAG-TATGGTCGCAAG-GCTGAAACTTAAAGG
AATTG-ACGGAAGGGCACCACCAGGAGT-GGAGC-CTGCG-GCTTAATTTGACTCAACAC
GGGAAAACT-TACCAGGTCCGGACATTGG-AAGGATTGACAGATTGAGAGCTCTTTCTTG
ATTCTATGGGTGGTGGTGCATGGCCGTTCTTAGTTGGTGGAGTGATTTGTCTGGTTAATT
CCGTT-AACGGACGGGACCTCAGCCCGCTAAATAGTATG-CATTTTCTTTGGA--AAGTG
TAA--GACTTCTTAGAGGGACATTTCGGTTTT-ACCG
>SGY254
CCGACTAGGGAT---GGCGGAC-GTTGTCT-T-ATGACT--TCGCCAGCACCTCATGA-G
AA-ACAAA-GTCTTT-GGGTTCCGGGGGGAG-TATGGTCGCA-AGGCTGAAACTTAAAGG
AATTG-ACGGAAGGGCACCACCAGGAGT-GGAGC-CTGCG-GCTTAATTTGACTCAACAC
GGGAAAACT-TACCAGGTCCAGACATAGT-AAGGATTGACAGATTGAGAGCTCTTTCTTG
ATTCTATGGGTGGTGGTGCATGGCCGTTCTTAGTTGGTGGAGTGATTTGTCTGGTTAATT
CCGTT-AACGAACGAGACCTCAGCCTGCTAAATAGTGTG-CATATTCGAAAGA-ATG-TG
TTC--GACTTCTTAGAGGGACATTTCGGTTTT-ACCG
>SGY256
CCGACTAGGGATT--GGCGGAC-GTTGTTTAT-ATGACT--CCGCCAGCACCTCATGAGA
AA-TCAAA-GTCTTT-GGGTTCCGGGGGGAG-TATGGTCGCA-AGGCTGAAACTTAAAGG
AATTG-ACGGAAGGGCACCACCAGGAGT-GGAGC-CTGCG-GCTTAATTTGACTCAACAC
GGGAAAACT-TACCAGGTCCAGACATAGT-AAGGATTGACAGATTGAGAGCTCTTTCTTG
ATTCTATGGGTGGTGGTGCATGGCCGTTCTTAGTTGGTGGAGTGATTTGTCTGGTTAATT
CCGTT-AACGAACGAGACCTCAGCCTGCTAAATAGTGTG-CATATTCGAAAGA-ATG-TG
TTC--GACTTCTTAGAGGGACATTTCGGTTTT-ACCG
>SGY257
CCGACTAGGGATT--GGCGGAC-GTTGTTTAT-ATGACT--CCGCCAGCACCTCATGAGA
AA-TCAAA-GTCTTT-GGGTTCCGGGGGGAG-TATGGTCGCA-AGGCTGAAACTTAAAGG
AATTG-ACGGAAGGGCACCACCAGGAGT-GGAGC-CTGCG-GCTTAATTTGACTCAACAC
GGGAAAACT-TACCAGGTCCAGACATAGT-AAGGATTGACAGATTGAGAGCTCTTTCTTG
ATTCTATGGGTGGTGGTGCATGGCCGTTCTTAGTTGGTGGAGTGATTTGTCTGGTTAATT
CCGTT-AACGAACGAGACCTCAGCCTGCTAAATAGTGTG-CATATTCGAAAGA-ATG-TG
TTC--GACTTCTTAGAGGGACATTTCGGTTTT-ACCG
>SGY258
CCGACTAGGGATT--GGCGGAC-GTTGTTTAT-ATGACT--CCGCCAGCACCTCATGAGA
AA-TCAAA-GTCTTT-GGGTTCCGGGGGGAG-TATGGTCGCA-AGGCTGAAACTTAAAGG
AATTG-ACGGAAGGGCACCACCAGGAGT-GGAGC-CTGCG-GCTTAATTTGACTCAACAC
GGGAAAACT-TACCAGGTCCAGACATAGT-AAGGATTGACAGATTGAGAGCTCTTTCTTG
ATTCTATGGGTGGTGGTGCATGGCCGTTCTTAGTTGGTGGAGTGATTTGTCTGGTTAATT
CCGTT-AACGAACGAGACCTCAGCCTGCTAAATAGTGTG-CATATTCGAAAGA-ATG-TG
TTC--GACTTCTTAGAGGGACATTTCGGTTTT-ACCG
>SGY259
CCTACTAGGGATT--GGCGGAC-GTTGTTTAT-ATGACT--CCGTCAGCACCTCATGAGA
AA-TCAAA-GTCTTT-GGGTTCCGGGGGGAG-TATGGTCGCAAG-GCTGAAACTTAAAGG
AATTG-ACGGAAGGGCACCACCAGGAGT-GGAGC-CTGCG-GCTTAATTTGACTCAACAC
GGGAAAACT-TACCAGGTCCAGACATAGT-AAGGATTGACAGATTGAGAGCTCTTTCTTG
ATTCTATGGGTGGTGGTGCATGGCCGTTCTTAGTTGGTGGAGTGATTTGTCTGGTTAATT
CCGTT-AACGAACGAGACCTCAGCCTGCTAAATAGTGTG-CATATTCGAAAGA-ATG-TG
TTC--GACTTCTTAGAGGGACATTTCGGTTTT-ACCG
>SGY265
GCTACTGAGGATT--GGCGGAC-GTTAATTA--ACGACT--CCGTCAGCACCTTATGAGA
AA-TCAAA-GTCTTT-GGGTTCCGGGGGGAG-TATGGTCGCAAG-GCTGAAACTTAAAGG
AATTG-ACGGAAGGGCACCACCAGGAGT-GGAGC-CTGCG-GCTTAATTTGACTCAACAC
GGGAAAACT-TACCAGGTCCGGACATAGG-AAGGATTGACAGATTGAGAGCTCTTTCTTG
ATTCTATGGGTGGTGGTGCATGGCCGTTCTTAGTTGGTGGAGTGATTTGTTTGGTTAATT
CCGTT-AACGAACGAGACCTCAGCCTG---------------------------------
-------------------------------------
>SGY266
CCGACTTACTATT--GTGAGGGGGTGTTGTTC--TTATG--CTTG-GCTGCTTCATGAGT
AAATCAAA-CACTTT-TGATTCCCGGGGGAG-TATGGTCGCAAG-ATTGAAACTTAAAGG
AATTG-ACGGAAGGGCACCACCAGGAGT-GGAGC-CTGCG-GCTTAATTTGACTCAACAC
GGGGAAACT-TACCAGGTCCAGACATAGG-AAGGATTGACAGATTGAGAGCTCTTTCTTG
ATTCTATGGGTGGTGGTGCATGGCCGTTCTTAGTTGGGGGAGTGATTTGTCTGGTTAATT
CCGTT-AACGAACGAGACCTCAGCCTACTAAATAGTACT-GCTTTTCGCAAGA---AAGG
TATAGACTT-CTTAGAGGGACATTTCGGGTTT-ACCG
>SGY267
CCGACTTGCGATT--GTCTGGTG-GTGTTTTT--TGGCCC-CAGGCAGCAGCACATGAGA
AA-TCAAA-GTCTTT-GGGTTCCGGGGGGAG-TATGGTCGCAAG-ATTGAAACTTAAAGG
AATTG-ACGGAAGGGCACCACCAGGAGT-GGAGC-CTGCG-GCTTAATTTGACTCAACAC
GGGGAAACT-TACCAGGTCCAGACATAGG-AAGGATTGACAGATTGAGAGCTCTTTCTTG
ATTCTATGGGTGGTGGTGCATGGCCGTTCTTAGTTGGTGGAGTGATTTGTCTGGTTAATT
CCGTT-AACGAACGAGACCTCAGCCTACTAAATAGTACT-GCTTTTCGCAA----GAAAG
GTAGAGACTTCTTAGAGGGACATTTCGGGTTT-ACCG
>SGY268
CCGACTTGCGATT--GTCTGGTG-GTGTTTTT--TGGCCC-CAGGCAGCAGCACATGAGA
AA-TCAAA-GTCTTT-GGGTTCCGGGGGGAG-TATGGTCGCAAG-ATTGAAACTTAAAGG
AATTG-ACGGAAGGGCACCACCAGGAGT-GGAGC-CTGCG-GCTTAATTTGACTCAACAC
GGGGAAACT-TACCAGGTCCAGACATAGG-AAGGATTGACAGATTGAGAGCTCTTTCTTG
ATTCTATGGGTGGTGGTGCATGGCCGTTCTTAGTTGGTGGAGTGATTTGTCTGGTTAATT
CCGTT-AACGAACGAGACCTCAGCCTACTAAATAGTACT-GCTTTTCGCAA----GAAAG
GTAGAGACTTCTTAGAGGGACATTTCGGGTTT-ACCG
>SGY269
CCGACTAGGGATT--GGCGGACGTT-GTTTTT-ATGACT--CCTTCAGCACCTCATGAGA
AA-TCAAA-GTCTTT-GGGTTCCGGGGGGAG-TATGGTCGCAAG-GCTGAAACTTAAAGG
AATTG-ACGGAAGGGCACCCCCAGGAGT-GGAGC-CTGCG-GCTTAATTTGACTCAACAC
GGGAAAACT-TACCAGGTCCAGACATAGT-AAGGATTGACAGATTGAGAGCTCTTTCTTG
ATTCTATGGGTGGGGGTGCATGGCCGTTCTTAGTTGGTGGAGTGATTTGTCTGGTTAATT
CCGTT-AACGAACGAGACCTCACCCTGCTAAATAGTGTG-CATATTCGAAAGA-ATG-TG
TTC--GACTTCTTAGAGGGACATTTCGGTTTT-ACCG
>SGY270
CCGACTTGCGATT--GTCTGGTG-GTGTTTTT--TGGCCC-CAGGCAGCAGCACATGAGA
AA-TCAAA-GTCTTT-GGGTTCCGGGGGGAG-TATGGTCGCAAG-ATTGAAACTTAAAGG
AATTG-ACGGAAGGGCACCACCAGGAGT-GGAGC-CTGCG-GCTTAATTTGACTCAACAC
GGGGAAACT-TACCAGGTCCAGACATAGG-AAGGATTGACAGATTGAGAGCTCTTTCTTG
ATTCTATGGGTGGTGGTGCATGGCCGTTCTTAGTTGGTGGAGTGATTTGTCTGGTTAATT
CCGTT-AACGAACGAGACCTCAGCCTACTAAATAGTACT-GCTTTTCGCAA----GAAAG
GTAGAGACTTCTTAGAGGGACATTTCGGGTTT-ACCG
>SGY271_c1
CCGACTAGGGATT--GGTGGAC-GTTGTTTTT-ATGACT--CCATCAGCACCTCATGAGA
AA-TCAAA-GTCTTT-GGGTTCCGGGGGGAG-TATGGTCGCAAG-GCTGAAACTTAAAGG
AATTG-ACGGAAGGGCACCACCAGGAGT-GGAGC-CTGCG-GCTTAATTTGACTCAACAC
GGGAAAACT-TACCAGGTCCAGACATAGT-AAGGTTTGACAGATTGAGAGCTCTTTCTTG
ATTCTATGGGTGGTGGTGCATGGCCGTTCTTAGTTGGTGGAGTGTTTTGTCTGGTTAATT
CCGTT-AACGAACGAGACCTCAGCCTGCTAAATAGTGTG-CATATTCGCAAGA-ATG-TG
TTC--GACTTCTTAGAGGGACATTTCGGTTTT-ACCG
>SGY271_c2
CCGACTAGGGATT--GGCGGAC-GTTAA-TTGAAGGACTC-C-GTCAGCACCTTATGAGA
AA-TCAAA-GTCTTT-GGGTTCCGGGGGGAG-TATGGTCGCAAG-GCTGAAACTTAAAGG
AATTG-ACGGAAGGGCACCACCAGGAGT-GGAGC-CTGCG-GCTTAATTTGACTCAACAC
GGGAAAACT-TACCAGGTCCGGACATAGG-AAGGTTTGACAGATTGAGAGCTCTTTCTTG
ATTCTATGGGTGGTGGTGCATGGCCGTTCTTAGTTGGTGGAGTGTTTTGTCTGGTTAATT
CCGTT-AAC-AACGAGACCTCAGCCTGCTAAATAGTATG-CGTTTTCTTTGGA--AAATG
TAA--GACTTCTTAGAGGGGCATTTCGGTTTT-ACCG
>SGY272
CCGACTTGCGATT--GTCTGGTGTGTGTTTTT--TGGCCC-CCGGCAGCAGCACATGAGA
AA-TCAAA-GTCTTT-GGGTTCCGGGGGGAG-TATGGTCGCAAG-ATTGAAACTTAAAGG
AATTG-ACGGAGGGGCACCACCAGGAGT-GGAGC-CTGCG-GCTTAATTTGACTCAACAC
GGGGAAACT-TACCAGGTCCAGACATAGG-AAGGATTGACAGATTGAGAGCTCTTTCTTG
ATTCTATGGGTGGTGGTGCATGGCCTTTCTTAGTTGGTGGAGTGATTTGTCTGGTTAATT
CCGTT-AACGAACGAGACCTCACCCTACTAAATAGTACT-GCTTTTCGCAA----GAAAG
GTAGAGACTTCTTAGAGGGACATTTCGGGTTT-ACCG
>SGY273
CCGACTTGCGATT--GTCTGGTGGTGTT-TTT--TGGTC--CATGCACAACCACATAAA-
AAATCAAA-GTCTTT-GGGTTCCGGGGGGAG-TATGGTCCCAAG-ATTGAAACTTAAAGG
AATTG-ACGGAAGGGCCCCCCCAGGAGG-GGAGC-CTGCG-GCTTAATTTGACTCAACAC
GGGAAAACT-TACCAGGTCCAAACTTAGG-AAGGATTGACAAATTGAAAGCTCTTTCTTG
ATTCTTTGGGGGGGGGGGCTTGGCCGTTCTTATTTGGGGGAGGGATTTGTCTGGTTAATT
CCTTT-AACAAACAAAACCTCACCCTACTAAATAGTACT-GCTTTTCTCAAGA---AAGG
TAGAGACTTTCTTAAAGGGACTTTTTTGTTTTTACCC
>SGY274
CCGACTAGGGATT--GGCGGAC-GTTGTTTTT--TGACT--CCGTCAGC-CCTCATGAGA
AA-TCAAT-GTCTTT-GGGTTCCGGGGGGAG-TATGGTCGCAAG-GCTGAAACTTAAAGG
AATTG-ACGGAAGGGCACCACCAGGAGT-GGAGC-CTGCG-GCTTAATTTGACTCCACAC
GGGAAAACT-TACCAGGTCCAGACATAGT-GAGGATTGACGGATTGAGAGCTCTTTCTTG
ATTCTAGGGGTGGTGGTGCATGGCCGTTCTTAGTTGGTGGAGTGATTTGTCTGGTTAATT
CCGTT-AACGAACGAGACCTCAGCCTGCTAAATAGTGTG-CATATTCGCAAGA-ATG-TG
TTC--GACTTCTTAGAGGGACATTTCGGTTTT-ACCG
>SGY275
CCGACTAGGGATT--GGCGGAC-GTTGTTTTT-ATGACT--CCGTCAGCACCTCATGAGA
AA-TCAAA-GTCTTT-GGGTTCCGGGGGGAG-TATGGTCGCAAGCGCTGAAACTTAAAGG
AATTG-ACGGAAGGGCACCACCAGGAGT-GGAGC-CTGCG-GCTTAATTTGACTCAACAC
GGGAAAACT-TACCAGGTCCAGAC-TAGT-AAGGATTGACAGATTGAGAGCTCTTTCTTG
ATTCTATGGGTGGTGG-GCATGGCCGTTCTTA-TTGGTGGA-TGATTTG-CTGGTTAAT-
-CGTT-AACAA-------------------------------------------------
-------------------------------------
>SGY276
CCGACTAGGGATT--GGCGGACGTT-GTTTTT-ATGACT--CCGCCAGCACCTCATGAGA
AA-TCAAA-GTCTTT-GGGTTCCGGGGGGAG-TATGGTCGCAAG-GCTGAAACTTAAAGG
AATTG-ACGGAAGGGCACCCCCAGGAGT-GGAGC-CTGCG-GCTTAATTTGACTCAACAC
GGGAAAACT-TACCAGGTCCAGACATAGT-AAGGATTGACAGATTGAGAGCTCTTTCTTG
ATTCTATGGGGGGGGGGGCATGGCCGTTCTTAGTTGGGGGAGTGATTTGTCTGGTTAATT
CCGTT-AACAAACAAGACCTCACCCTGCTAAATAGTGTG-CATATTCGAAAGA-ATG-TG
TTC--GACTTCTTAAAGGGACATTTCGGTTTT-ACCG
>SGY277
CCGACTTGCGATT--GTCTGGTG-GTGTTTTT--TGGCCC-CAGGCAGCACCACATGAGA
AA-TCAAA-GTCTTT-GGGTTCCGGGGGGAG-TATGGTCGCAAG-ATTGAAACTTAAAGG
AATTG-ACGGAAGGGCACCACCAGGAGT-GGAGC-CTGCG-GCTTAATTTGACTCAACAC
GGGGAAACT-TACCAGGTCCAGACATAGG-AAGGATTGACAGATTGAGAGCTCTTTCTTG
ATTCTATGGGTGGGGGTGCATGGCCGTTCTTAGTTGGTGGAGTGATTTGTCTGGTTAATT
CCGTT-AACGAACGAGACCTCACCCTACTAAATAGTACT-GCTTTTCGCAA----GAAAG
GTAGAGACTTCTTAGAGGGACATTTCGGGTTT-ACCG
>SGY278_c1
CCGACTAGGGATT--GGTGGAT-GTTTTTTAA--TGACT--CC-TCAGC-C-TCATGAGA
AA-TCAAA-GTCTTT-GGGTTCCGGGGGGAG-TATGGTCGCAAG-GCTGAAACTTAAAGG
AATTG-ACGGAAGGGCACCACCAGGAGT-GG-GC-CTGCG-GCTTAATTTGACTCAACAC
GGGAAAACT-TACCAGGTCCAGACATAGG-GAGGATTGAC--------------------
------------------------------------------------------------
------------------------------------------------------------
-------------------------------------
>SGY278_c2
CCGACTAGGGATT--GGTGGAC-GTTGTTTTT--TGACT--CC--CAGCACCTCATGAAA
A---CAAA-GTCTTT-GGGTTCCGGGGGGAG-TATGGTCGCAAG-GCTGAAACTTAAAGG
AATTG-ACGGAAGGGCACCACCAGGAGT-GGGGC-CTGCG-GCTTAATTTGACTCAACAC
GGGAAAACT-TACCAGGTCCAGACATAGT-AAGGATTGA---------------------
------------------------------------------------------------
------------------------------------------------------------
-------------------------------------
>SGY279
CCGACTAGGGATT--GGCGGAC-GTTGTTTTT--TGACT--CCATCAGCACCTCATGAGA
AA-TCAAA-GTCTTT-GGGTTCCGGGGGGAG-TATGGTCGCAAG-GCTGAAACTTAAAGG
AATTG-ACGGAAGGGCACCACCAGGAGT-GGAGC-CTGCG-GCTTAATTTGACTCATCAC
GGGAAAACT-TACCAGGTCCAGACATAGT-AAGGATTGACAGATTGAGAGCTCTTTCTCG
ATTCTATGGGTGGTGGTGCATGGCCGTTCTTAGTTGGTGGAGTGATTTGTCTGGTTAATT
CCGTT-AACGAACGAGACCTC---------------------------------------
-------------------------------------
>SGY280
CCGACTAGGGATT--GGCGGACGTT-GTTTAT-ATGACT--CCGCCAGCACCTCATGAGA
AA-TCAAA-GTCTTT-GGGTTCCGGGGGGAG-TATGGTCGCAAG-GCTGAAACTTAAAGG
AATTG-ACGGAAGGGCACCACCAGGAGT-GGAGC-CTGCG-GCTTAATTTGACTCAACAC
GGGAAAACT-TACCAGGTCCAGACATAGT-AAGGATTGACAGATTGAGAGCTCTTTCTTG
ATTCTATGGGTGGGGGTGCATGGCCGTTCTTAGTTGGTGGAGTGATTTGTCTGGTTAATT
CCGTT-AACAAACGAAACCTCAGCCTGCTAAATAGTGTG-CATATTCGAAAGA-ATG-TG
TTC--AACTTCTTAAAGGGACATTTCGGTTTT-ACCG
>SGY281
CCGAC-TGGG-TT--GGCGGAC-GTTGTTTAT-ATGACT--CCGCC-GCACCTCATGAGA
AA-TCAAA-GTCTTT-GGGTTCCGGGGGGAG-TATGGTCGCA-AGGCTGAAACTTAAAGG
AATTG-ACGGAAGGGCACCACCAGGAGT-GGAGC-CTGCG-GCTTAATTTGACTCAACAC
GGGAAAACT-TACCAGGTCCAGACCTAGT-AAGGATTGACAGAGTGAGAGCTCTTTCTTG
ATTCTATGGGTGGTGGTGCATGGCCGTTCTTTGTTGGTGGAGTGATTTGTCTGGTTAATT
CCGTT-AACGAACGAGACCTCAGCCTGCTAAATAGTGTG-CATATTCGAAAGA-ATG-TG
TTC--GACTTCTTAGAGGGACATTTCGGTTTT-ACCG
