# Supplementary material for: A Microcosm Experiment Reveals the Temperature-Sensitive Release of Mucochytrium quahogii (=QPX) from Hard Clams and Pallial Fluid as a Stable QPX Reservoir
Source: Microorganisms. 2024 Jan 24;12(2):241. doi: 10.3390/microorganisms12020241 (PMC10892119; doi:10.3390/microorganisms12020241)
Supplement: Supplementary file 1 [file microorganisms-12-00241-s001.zip › Suppl_File_S2_QPX_Microcosm_sequences_alignment_key.xlsx]

## Sheet: Microcosm Sequences
Sequence	Type	Tank#	Temperature	% Contribution	Laby Group		SS = shell swab
SGY218	SS	15	20C	0.613	Aplano		PF = pallial fluid
SGY219	SS	17	20C	0.525	Aplano		SW = seawater
SGY220	SS	2	13C	1	Aplano
SGY221	SS	4	13C	1	Aplano
SGY222	SS	5	13C	1	Aplano
SGY223_c1	SS	6	13C	0.621	Aplano
SGY223_c2	SS	6	13C	0.135	Oblongi
SGY224	SS	1	13C	1	Aplano
SGY225	SS	3	13C	0.8	Aplano
SGY226	SS	12	20C	0.58	Aplano
SGY227	SS	13	20C	1	Aplano
SGY228_c1	SS	16	20C	0.419	Aplano
SGY228_c2	SS	16	20C	0.238	Oblongi
SGY229_c1	SS	18	20C	0.475	Aplano
SGY229_c2	SS	18	20C	0.105	Oblongi
SGY230	SS	19	20C	1	Aplano
SGY231	SS	22	20C	1	Aplano
SGY232	SS	7	13C	1	Aplano
SGY233	SS	8	13C	0.401	Aplano
SGY234	SS	9	13C	1	Aplano
SGY235_c1	SS	10	13C	0.54	Aplano
SGY235_c2	SS	10	13C	0.14	Oblongi
SGY236	SS	11	13C	1	Aplano
SGY237_c1	SW	13	20C	0.419	Aplano
SGY237_c2	SW	13	20C	0.311	Oblongi
SGY238_c1	SW	15	20C	0.147	Aplano
SGY238_c2	SW	15	20C	0.746	Oblongi
SGY239	SW	16	20C	0.581	Aplano
SGY240	SW	17	20C	0.537	Oblongi
SGY241_c1	SW	18	20C	0.509	Aplano
SGY241_c2	SW	18	20C	0.153	Oblongi
SGY242	SW	19	20C	1	Aplano
SGY243	SW	22	20C	1	Aplano
SGY244	SW	1	13C	0.354	Aplano
SGY245	SW	2	13C	1	Aplano
SGY246	SW	3	13C	1	Aplano
SGY247	SW	4	13C	0.304	Aplano
SGY248	SW	5	13C	0.468	Aplano
SGY249_c1	SW	6	13C	0.213	Aplano
SGY249_c2	SW	6	13C	0.148	QPX
SGY250	SW	7	13C	0.625	Aplano
SGY251	SW	8	13C	1	Aplano
SGY252	SW	9	13C	1	Aplano
SGY253_c1	SW	10	13C	0.149	Aplano
SGY253_c2	SW	10	13C	0.348	Oblongi
SGY254	SW	11	13C	0.723	Aplano
SGY256	SS	20	20C	1	Aplano
SGY257	SW	12	20C	1	Aplano
SGY258	SW	20	20C	1	Aplano
SGY259	SW	21	20C	1	Aplano
SGY265	SW	14	20C	0.801	Aplano
SGY266	PF	13	20C	1	QPX
SGY267	PF	14	20C	1	QPX
SGY268	PF	15	20C	1	QPX
SGY269	PF	1	13C	1	Aplano
SGY270	PF	2	13C	1	QPX
SGY271_c1	PF	3	13C	0.43	Aplano
SGY271_c2	PF	3	13C	0.11	Oblongi
SGY272	PF	4	13C	1	QPX
SGY273	PF	5	13C	1	QPX
SGY274	PF	6	13C	0.463	Aplano
SGY275	PF	7	13C	0.7	Aplano
SGY276	PF	8	13C	1	Aplano
SGY277	PF	9	13C	1	QPX
SGY278_c1	PF	10	13C	0.486	Aplano
SGY278_c2	PF	10	13C	0.181	outside Ob + Ap
SGY279	PF	11	13C	0.241	Aplano
SGY280	SS	14	20C	1	Aplano
SGY281	SS	21	20C	0.732	Aplano

## Sheet: Laby Reference Sequences
GenBank #
AB022103.1 Aplanochytrium kerguelense gene for 18S rRNA
AB022110.1 Thraustochytrium aureum gene for 18S rRNA
AB022113.1 Thraustochytrium pachydermum gene for 18S rRNA
AB022116.1 Ulkenia visurgensis gene for 18S rRNA
AB073307.1 Thraustochytriidae sp. M4-103 gene for 18S ribosomal RNA, partial sequence
AB290575.1 Oblongichytrium sp. SEK 347 gene for 18S ribosomal RNA, partial sequence
AB290577.1 Schizochytrium sp. SEK 345 gene for 18S ribosomal RNA, partial sequence
AB810940.1 Aurantiochytrium limacinum gene for 18S rRNA, partial sequence, strain: NIBH SR21, clone: 3
AB973505.1 Botryochytrium sp. SEK 597 gene for 18S ribosomal RNA, partial sequence
AB973510.1 Schizochytrium sp. SEK 579 gene for 18S ribosomal RNA, partial sequence
AB973526.1 Thraustochytrium aff. striatum SEK 686 gene for 18S ribosomal RNA, partial sequence
AB973528.1 Ulkenia sp. SEK 615 gene for 18S ribosomal RNA, partial sequence
AB973534.1 Oblongichytrium sp. SEK 709 gene for 18S ribosomal RNA, partial sequence
AB973537.1 Oblongichytrium sp. SEK 712 gene for 18S ribosomal RNA, partial sequence
AB973538.1 Oblongichytrium sp. SEK 713 gene for 18S ribosomal RNA, partial sequence
AB973539.1 Oblongichytrium sp. SEK 599 gene for 18S ribosomal RNA, partial sequence
AB973540.1 Oblongichytrium sp. SEK 714 gene for 18S ribosomal RNA, partial sequence
AB973541.1 Oblongichytrium sp. SEK 715 gene for 18S ribosomal RNA, partial sequence
AB973542.1 Oblongichytrium sp. SEK 716 gene for 18S ribosomal RNA, partial sequence
AB973543.1 Aplanochytrium sp. SEK 603 gene for 18S ribosomal RNA, partial sequence
AB973544.1 Aplanochytrium sp. SEK 717 gene for 18S ribosomal RNA, partial sequence
AB973545.1 Thraustochytriidae sp. SEK 690 gene for 18S ribosomal RNA, partial sequence
AB973546.1 Thraustochytriidae sp. SEK 691 gene for 18S ribosomal RNA, partial sequence
AB973547.1 Thraustochytriidae sp. SEK 692 gene for 18S ribosomal RNA, partial sequence
AB973552.1 Thraustochytriidae sp. SEK 697 gene for 18S ribosomal RNA, partial sequence
AF155209.1 Labyrinthulid quahog parasite QPX 18S small subunit ribosomal RNA gene, partial sequence
AF261664.1 Labyrinthulid quahog parasite QPX small subunit ribosomal RNA gene, complete sequence
AF474172.1 Thraustochytriidae sp. C9G small subunit ribosomal RNA gene, partial sequence
AJ519935.1 Aplanochytrium stocchinoi partial 18S rRNA gene
AY052644.1 Labyrinthulid quahog parasite QPX small subunit ribosomal RNA gene, partial sequence
DQ367045.1 Aplanochytrium sp. Ts1 18S ribosomal RNA gene, partial sequence
DQ641204.1 Labyrinthulid quahog parasite QPX isolate NY0313808CC1 small subunit ribosomal RNA gene, partial sequence
DQ890378.1 Labyrinthulida sp. ex Mercenaria mercenaria isolate VA1423-28 18S ribosomal RNA gene, partial sequence
EU851174.1 Aplanochytrium sp. S1962 18S ribosomal RNA gene, partial sequence
FJ799794.1 Oblongichytrium sp. PBS05 18S ribosomal RNA gene, partial sequence
FJ799799.1 Aplanochytrium sp. PBS07 18S ribosomal RNA gene, partial sequence
FJ810216.1 Aplanochytrium sp. S1a 18S ribosomal RNA gene, partial sequence
FJ821480.1 Oblongichytrium sp. TN6 18S ribosomal RNA gene, partial sequence
FJ821499.1 Thraustochytrium sp. HK5 18S ribosomal RNA gene, partial sequence
FJ821500.1 Thraustochytrium sp. HK10 18S ribosomal RNA gene, partial sequence
GQ354272.1 Oblongichytrium sp. PBS03 18S ribosomal RNA gene, partial sequence
HM126528.1 Aurantiochytrium sp. KRS101 18S ribosomal RNA gene, partial sequence
HQ228948.1 Oblongichytrium sp. BAFCcult 3519 18S ribosomal RNA gene, partial sequence
HQ228958.1 Ulkenia aff. visurgensis BAFCcult 3529 18S ribosomal RNA gene, partial sequence
HQ228960.1 Ulkenia aff. visurgensis BAFCcult 3531 18S ribosomal RNA gene, partial sequence
HQ228961.1 Ulkenia aff. visurgensis BAFCcult 3484 18S ribosomal RNA gene, partial sequence
HQ228969.1 Schizochytrium sp. BAFCcult 3502 18S ribosomal RNA gene, partial sequence
HQ228973.1 Thraustochytrium aff. striatum BAFCcult 3515 18S ribosomal RNA gene, partial sequence
KF709393.1 Thraustochytrium kinnei 18S ribosomal RNA gene, partial sequence
KM196563.1 Thraustochytriidae sp. NK58 18S ribosomal RNA gene, partial sequence
KM374684.1 Oblongichytrium sp. EMRG502 18S ribosomal RNA gene, partial sequence
KX160007.1 Aplanochytrium blankum 18S ribosomal RNA gene, partial sequence
KX965675.1 Labyrinthulid quahog parasite QPX isolate NY-B-070348D clone 1 small subunit ribosomal RNA gene, partial sequence
KY980090.1 Aplanochytrium stocchinoi isolate BH41_43 small subunit ribosomal RNA gene, partial sequence
KY980130.1 Aplanochytrium stocchinoi isolate BH41_100 small subunit ribosomal RNA gene, partial sequence
KY980283.1 Oblongichytrium sp. isolate BH56_142 small subunit ribosomal RNA gene, partial sequence
KY980294.1 Oblongichytrium sp. isolate BH56_162 small subunit ribosomal RNA gene, partial sequence
KY980330.1 Oblongichytrium sp. isolate BH56_227 small subunit ribosomal RNA gene, partial sequence
L34054.1 Ulkenia profunda 18S ribosomal RNA (18S rRNA)
L34668.1 Thraustochytrium kinnei 18S ribosomal RNA (18S rRNA)
LM653283.1 Aplanochytrium sp. ANT10.3 partial 18S rRNA gene, isolate on ANT10.3
MG711605.1 Oblongichytrium sp. isolate 31-2 small subunit ribosomal RNA gene, partial sequence
MG711616.1 Oblongichytrium sp. isolate 18-2 small subunit ribosomal RNA gene, partial sequence
MH319337.1 Aurantiochytrium sp. HS399 voucher pCR18S-HS399T23_2_2 small subunit ribosomal RNA gene and internal transcribed spacer 1, partial sequence
U21338.1 Labyrinthuloides haliotidis 18S ribosomal RNA, partial sequence
